# Supplementary material for: The age of adult pilocytic astrocytoma cells
Source: Oncogene. 2021 Mar 17;40(16):2830–41. doi: 10.1038/s41388-021-01738-0 (PMC8062266; doi:10.1038/s41388-021-01738-0)
Supplement: Supplementary file 2 — Supplementary Table 1 [file 41388_2021_1738_MOESM2_ESM.xlsx]

## Sheet: SampleAnnotation_Methylation
Supplementary Table 1. Characteristics of samples used for methylation analysis.
ID	Tissue Type	Brain Region	Location	Age (years)	BRAF_fusion	BRAF_Mut	KRAS_Mut	FGFR1_Mut	NF1
contr_adenopit_01	Control Brain	Supratentorial	others	0	not available	not available	not available	not available	not available
contr_adenopit_02	Control Brain	Supratentorial	others	40	not available	not available	not available	not available	not available
contr_adenopit_03	Control Brain	Supratentorial	others	51	not available	not available	not available	not available	not available
contr_adenopit_04	Control Brain	Supratentorial	others	52	not available	not available	not available	not available	not available
contr_adenopit_05	Control Brain	Supratentorial	others	53	not available	not available	not available	not available	not available
contr_adenopit_06	Control Brain	Supratentorial	others	56	not available	not available	not available	not available	not available
contr_adenopit_07	Control Brain	Supratentorial	others	57	not available	not available	not available	not available	not available
contr_adenopit_08	Control Brain	Supratentorial	others	59	not available	not available	not available	not available	not available
contr_adenopit_09	Control Brain	Supratentorial	others	76	not available	not available	not available	not available	not available
contr_cebm_01	Control Brain	Infratentorial	cerebellum	74	not available	not available	not available	not available	not available
contr_cebm_02	Control Brain	Infratentorial	cerebellum	NA	not available	not available	not available	not available	not available
contr_cebm_03	Control Brain	Infratentorial	cerebellum	NA	not available	not available	not available	not available	not available
contr_cebm_04	Control Brain	Infratentorial	cerebellum	NA	not available	not available	not available	not available	not available
contr_cebm_05	Control Brain	Infratentorial	cerebellum	NA	not available	not available	not available	not available	not available
contr_cebm_06	Control Brain	Infratentorial	cerebellum	NA	not available	not available	not available	not available	not available
contr_cebm_07	Control Brain	Infratentorial	cerebellum	NA	not available	not available	not available	not available	not available
contr_cebm_08	Control Brain	Infratentorial	cerebellum	NA	not available	not available	not available	not available	not available
contr_hemi_01	Control Brain	Supratentorial	hemispheres (all lobes)	74	not available	not available	not available	not available	not available
contr_hemi_02	Control Brain	Supratentorial	hemispheres (all lobes)	NA	not available	not available	not available	not available	not available
contr_hemi_03	Control Brain	Supratentorial	hemispheres (all lobes)	NA	not available	not available	not available	not available	not available
contr_hemi_04	Control Brain	Supratentorial	hemispheres (all lobes)	NA	not available	not available	not available	not available	not available
contr_hemi_05	Control Brain	Supratentorial	hemispheres (all lobes)	NA	not available	not available	not available	not available	not available
contr_hemi_06	Control Brain	Supratentorial	hemispheres (all lobes)	NA	not available	not available	not available	not available	not available
contr_hemi_07	Control Brain	Supratentorial	hemispheres (all lobes)	NA	not available	not available	not available	not available	not available
contr_hemi_08	Control Brain	Supratentorial	hemispheres (all lobes)	NA	not available	not available	not available	not available	not available
contr_hemi_09	Control Brain	Supratentorial	hemispheres (all lobes)	NA	not available	not available	not available	not available	not available
contr_hemi_10	Control Brain	Supratentorial	hemispheres (all lobes)	NA	not available	not available	not available	not available	not available
contr_hemi_11	Control Brain	Supratentorial	hemispheres (all lobes)	NA	not available	not available	not available	not available	not available
contr_hemi_12	Control Brain	Supratentorial	hemispheres (all lobes)	NA	not available	not available	not available	not available	not available
contr_hemi_13	Control Brain	Supratentorial	hemispheres (all lobes)	NA	not available	not available	not available	not available	not available
contr_hypthal_01	Control Brain	Supratentorial	diencephalic	48	not available	not available	not available	not available	not available
contr_hypthal_02	Control Brain	Supratentorial	diencephalic	57	not available	not available	not available	not available	not available
contr_hypthal_03	Control Brain	Supratentorial	diencephalic	61	not available	not available	not available	not available	not available
contr_hypthal_04	Control Brain	Supratentorial	diencephalic	63	not available	not available	not available	not available	not available
contr_hypthal_05	Control Brain	Supratentorial	diencephalic	70	not available	not available	not available	not available	not available
contr_hypthal_06	Control Brain	Supratentorial	diencephalic	71	not available	not available	not available	not available	not available
contr_hypthal_07	Control Brain	Supratentorial	diencephalic	73	not available	not available	not available	not available	not available
contr_hypthal_08	Control Brain	Supratentorial	diencephalic	81	not available	not available	not available	not available	not available
contr_hypthal_09	Control Brain	Supratentorial	diencephalic	88	not available	not available	not available	not available	not available
contr_pineal_01	Control Brain	Supratentorial	diencephalic	30	not available	not available	not available	not available	not available
contr_pineal_02	Control Brain	Supratentorial	diencephalic	40	not available	not available	not available	not available	not available
contr_pineal_03	Control Brain	Supratentorial	diencephalic	46	not available	not available	not available	not available	not available
contr_pineal_04	Control Brain	Supratentorial	diencephalic	46	not available	not available	not available	not available	not available
contr_pineal_05	Control Brain	Supratentorial	diencephalic	50	not available	not available	not available	not available	not available
contr_pineal_06	Control Brain	Supratentorial	diencephalic	51	not available	not available	not available	not available	not available
contr_pineal_07	Control Brain	Supratentorial	diencephalic	59	not available	not available	not available	not available	not available
contr_pineal_08	Control Brain	Supratentorial	diencephalic	61	not available	not available	not available	not available	not available
contr_pineal_09	Control Brain	Supratentorial	diencephalic	65	not available	not available	not available	not available	not available
contr_pineal_10	Control Brain	Supratentorial	diencephalic	71	not available	not available	not available	not available	not available
contr_pineal_11	Control Brain	Supratentorial	diencephalic	76	not available	not available	not available	not available	not available
contr_pineal_12	Control Brain	Supratentorial	diencephalic	81	not available	not available	not available	not available	not available
contr_pons_01	Control Brain	Infratentorial	brainstem	5	not available	not available	not available	not available	not available
contr_pons_02	Control Brain	Infratentorial	brainstem	40	not available	not available	not available	not available	not available
contr_pons_03	Control Brain	Infratentorial	brainstem	46	not available	not available	not available	not available	not available
contr_pons_04	Control Brain	Infratentorial	brainstem	51	not available	not available	not available	not available	not available
contr_pons_05	Control Brain	Infratentorial	brainstem	52	not available	not available	not available	not available	not available
contr_pons_06	Control Brain	Infratentorial	brainstem	59	not available	not available	not available	not available	not available
contr_pons_07	Control Brain	Infratentorial	brainstem	61	not available	not available	not available	not available	not available
contr_pons_08	Control Brain	Infratentorial	brainstem	65	not available	not available	not available	not available	not available
contr_pons_09	Control Brain	Infratentorial	brainstem	68	not available	not available	not available	not available	not available
contr_pons_10	Control Brain	Infratentorial	brainstem	71	not available	not available	not available	not available	not available
contr_pons_11	Control Brain	Infratentorial	brainstem	78	not available	not available	not available	not available	not available
contr_pons_12	Control Brain	Infratentorial	brainstem	86	not available	not available	not available	not available	not available
contr_react_03	Pilocytic_Astrocytoma	Supratentorial	diencephalic	10	no	yes	not available	not available	no
contr_react_05	Pilocytic_Astrocytoma	Supratentorial	hemispheres (all lobes)	12	no	not available	not available	not available	yes
contr_react_06	Pilocytic_Astrocytoma	Infratentorial	cerebellum	13	no	no	no	not available	no
contr_react_11	Pilocytic_Astrocytoma	Infratentorial	cerebellum	15	not available	not available	not available	not available	not available
contr_react_14	Pilocytic_Astrocytoma	Supratentorial	hemispheres (all lobes)	16	yes	no	no	not available	no
contr_wm_01	Control Brain	Supratentorial	hemispheres (all lobes)	40	not available	not available	not available	not available	not available
contr_wm_02	Control Brain	Supratentorial	others	51	not available	not available	not available	not available	not available
contr_wm_03	Control Brain	Supratentorial	others	52	not available	not available	not available	not available	not available
contr_wm_04	Control Brain	Supratentorial	others	56	not available	not available	not available	not available	not available
contr_wm_05	Control Brain	Supratentorial	others	61	not available	not available	not available	not available	not available
contr_wm_06	Control Brain	Supratentorial	others	65	not available	not available	not available	not available	not available
contr_wm_07	Control Brain	Supratentorial	hemispheres (all lobes)	69	not available	not available	not available	not available	not available
contr_wm_08	Control Brain	Supratentorial	hemispheres (all lobes)	76	not available	not available	not available	not available	not available
contr_wm_09	Control Brain	Supratentorial	others	76	not available	not available	not available	not available	not available
ihg_03	Pilocytic_Astrocytoma	Supratentorial	hemispheres (all lobes)	0	not available	not available	not available	not available	not available
lgg_myb_09	Pilocytic_Astrocytoma	Infratentorial	cerebellum	13	not available	not available	not available	not available	not available
lgg_pa_gg_st_01	Pilocytic_Astrocytoma	Supratentorial	hemispheres (all lobes)	4	not available	not available	not available	not available	not available
lgg_pa_gg_st_04	Pilocytic_Astrocytoma	Supratentorial	hemispheres (all lobes)	16	not available	not available	not available	not available	not available
lgg_pa_gg_st_08	Pilocytic_Astrocytoma	Supratentorial	hemispheres (all lobes)	17	not available	not available	not available	not available	not available
lgg_pa_gg_st_09	Pilocytic_Astrocytoma	Supratentorial	hemispheres (all lobes)	17	not available	not available	not available	not available	not available
lgg_pa_gg_st_11	Pilocytic_Astrocytoma	Supratentorial	hemispheres (all lobes)	18	not available	not available	not available	not available	not available
lgg_pa_gg_st_12	Pilocytic_Astrocytoma	Supratentorial	hemispheres (all lobes)	19	not available	not available	not available	not available	not available
lgg_pa_gg_st_14	Pilocytic_Astrocytoma	Supratentorial	hemispheres (all lobes)	19	not available	not available	not available	not available	not available
lgg_pa_gg_st_15	Pilocytic_Astrocytoma	Supratentorial	hemispheres (all lobes)	20	not available	not available	not available	not available	not available
lgg_pa_gg_st_18	Pilocytic_Astrocytoma	Supratentorial	hemispheres (all lobes)	22	not available	not available	not available	not available	not available
lgg_pa_gg_st_20	Pilocytic_Astrocytoma	Supratentorial	hemispheres (all lobes)	27	not available	not available	not available	not available	not available
lgg_pa_gg_st_22	Pilocytic_Astrocytoma	Supratentorial	hemispheres (all lobes)	29	not available	not available	not available	not available	not available
lgg_pa_gg_st_23	Pilocytic_Astrocytoma	Supratentorial	hemispheres (all lobes)	32	not available	not available	not available	not available	not available
lgg_pa_mid_01	Pilocytic_Astrocytoma	Supratentorial	diencephalic	0	yes	not available	not available	not available	no
lgg_pa_mid_02	Pilocytic_Astrocytoma	Supratentorial	diencephalic	0	not available	not available	not available	not available	not available
lgg_pa_mid_03	Pilocytic_Astrocytoma	Supratentorial	others	1	not available	not available	not available	not available	not available
lgg_pa_mid_04	Pilocytic_Astrocytoma	Supratentorial	others	1	yes	no	no	no	no
lgg_pa_mid_05	Pilocytic_Astrocytoma	Supratentorial	diencephalic	2	yes	no	no	no	no
lgg_pa_mid_06	Pilocytic_Astrocytoma	Supratentorial	diencephalic	2	no	no	no	no	yes
lgg_pa_mid_07	Pilocytic_Astrocytoma	Supratentorial	diencephalic	2	yes	no	no	not available	no
lgg_pa_mid_08	Pilocytic_Astrocytoma	Supratentorial	hemispheres (all lobes)	2	not available	not available	not available	not available	not available
lgg_pa_mid_10	Pilocytic_Astrocytoma	Supratentorial	diencephalic	3	no	yes	no	no	no
lgg_pa_mid_11	Pilocytic_Astrocytoma	Supratentorial	others	3	yes	no	no	no	no
lgg_pa_mid_12	Pilocytic_Astrocytoma	Supratentorial	diencephalic	3	yes	no	no	not available	yes
lgg_pa_mid_13	Pilocytic_Astrocytoma	Supratentorial	diencephalic	3	yes	yes	no	not available	yes
lgg_pa_mid_14	Pilocytic_Astrocytoma	Supratentorial	diencephalic	3	not available	not available	not available	not available	not available
lgg_pa_mid_15	Pilocytic_Astrocytoma	Supratentorial	diencephalic	4	yes	not available	not available	not available	no
lgg_pa_mid_17	Pilocytic_Astrocytoma	Supratentorial	diencephalic	4	no	no	no	no	yes
lgg_pa_mid_18	Pilocytic_Astrocytoma	Supratentorial	others	4	yes	no	no	no	no
lgg_pa_mid_19	Pilocytic_Astrocytoma	Supratentorial	others	5	yes	no	no	no	no
lgg_pa_mid_20	Pilocytic_Astrocytoma	Supratentorial	diencephalic	5	not available	not available	not available	not available	not available
lgg_pa_mid_21	Pilocytic_Astrocytoma	Infratentorial	brainstem	6	yes	no	no	no	no
lgg_pa_mid_22	Pilocytic_Astrocytoma	Supratentorial	hemispheres (all lobes)	7	not available	not available	not available	not available	not available
lgg_pa_mid_23	Pilocytic_Astrocytoma	Supratentorial	hemispheres (all lobes)	8	not available	not available	not available	not available	not available
lgg_pa_mid_24	Pilocytic_Astrocytoma	Supratentorial	others	8	yes	no	no	not available	no
lgg_pa_mid_25	Pilocytic_Astrocytoma	Supratentorial	diencephalic	9	not available	not available	not available	not available	yes
lgg_pa_mid_26	Pilocytic_Astrocytoma	Supratentorial	diencephalic	9	yes	no	no	no	no
lgg_pa_mid_27	Pilocytic_Astrocytoma	Supratentorial	others	9	no	no	no	yes	no
lgg_pa_mid_28	Pilocytic_Astrocytoma	Supratentorial	diencephalic	12	yes	no	no	no	no
lgg_pa_mid_29	Pilocytic_Astrocytoma	Supratentorial	diencephalic	14	not available	not available	not available	not available	not available
lgg_pa_mid_31	Pilocytic_Astrocytoma	Supratentorial	hemispheres (all lobes)	33	no	no	no	not available	no
lgg_pa_pf_01	Pilocytic_Astrocytoma	Infratentorial	others	1	not available	not available	not available	not available	not available
lgg_pa_pf_02	Pilocytic_Astrocytoma	Infratentorial	cerebellum	1	yes	no	no	no	no
lgg_pa_pf_04	Pilocytic_Astrocytoma	Infratentorial	cerebellum	1	yes	no	no	no	no
lgg_pa_pf_05	Pilocytic_Astrocytoma	Infratentorial	cerebellum	1	not available	not available	not available	not available	not available
lgg_pa_pf_07	Pilocytic_Astrocytoma	Infratentorial	cerebellum	2	yes	no	no	no	no
lgg_pa_pf_08	Pilocytic_Astrocytoma	Infratentorial	cerebellum	2	yes	no	no	not available	no
lgg_pa_pf_09	Pilocytic_Astrocytoma	Infratentorial	cerebellum	2	yes	no	no	not available	no
lgg_pa_pf_10	Pilocytic_Astrocytoma	Infratentorial	cerebellum	3	yes	not available	not available	not available	no
lgg_pa_pf_100	Pilocytic_Astrocytoma	Infratentorial	cerebellum	19	yes	no	no	not available	no
lgg_pa_pf_101	Pilocytic_Astrocytoma	Infratentorial	cerebellum	20	yes	not available	not available	not available	no
lgg_pa_pf_102	Pilocytic_Astrocytoma	Infratentorial	cerebellum	21	yes	no	no	no	no
lgg_pa_pf_103	Pilocytic_Astrocytoma	Infratentorial	cerebellum	22	no	no	yes	no	no
lgg_pa_pf_104	Pilocytic_Astrocytoma	Infratentorial	cerebellum	22	yes	no	no	not available	no
lgg_pa_pf_105	Pilocytic_Astrocytoma	Supratentorial	hemispheres (all lobes)	23	yes	no	no	no	no
lgg_pa_pf_106	Pilocytic_Astrocytoma	Infratentorial	brainstem	24	not available	not available	not available	not available	not available
lgg_pa_pf_107	Pilocytic_Astrocytoma	Infratentorial	cerebellum	25	yes	no	no	no	no
lgg_pa_pf_108	Pilocytic_Astrocytoma	Infratentorial	cerebellum	26	yes	not available	not available	not available	no
lgg_pa_pf_109	Pilocytic_Astrocytoma	Infratentorial	cerebellum	26	yes	not available	not available	not available	no
lgg_pa_pf_11	Pilocytic_Astrocytoma	Infratentorial	cerebellum	3	yes	not available	not available	not available	no
lgg_pa_pf_110	Pilocytic_Astrocytoma	Infratentorial	4th ventricle	40	no	no	yes	no	no
lgg_pa_pf_111	Pilocytic_Astrocytoma	Infratentorial	cerebellum	50	yes	no	no	no	no
lgg_pa_pf_12	Pilocytic_Astrocytoma	Infratentorial	4th ventricle	3	yes	no	no	no	no
lgg_pa_pf_13	Pilocytic_Astrocytoma	Infratentorial	cerebellum	3	yes	no	no	no	no
lgg_pa_pf_14	Pilocytic_Astrocytoma	Infratentorial	cerebellum	3	yes	no	no	no	no
lgg_pa_pf_15	Pilocytic_Astrocytoma	Infratentorial	cerebellum	3	yes	no	no	no	no
lgg_pa_pf_16	Pilocytic_Astrocytoma	Infratentorial	brainstem	3	yes	no	no	no	no
lgg_pa_pf_17	Pilocytic_Astrocytoma	Infratentorial	brainstem	4	not available	not available	not available	not available	not available
lgg_pa_pf_18	Pilocytic_Astrocytoma	Infratentorial	brainstem	4	yes	no	no	no	no
lgg_pa_pf_19	Pilocytic_Astrocytoma	Infratentorial	cerebellum	4	yes	no	no	no	no
lgg_pa_pf_20	Pilocytic_Astrocytoma	Infratentorial	cerebellum	4	yes	no	no	no	no
lgg_pa_pf_21	Pilocytic_Astrocytoma	Infratentorial	brainstem	4	yes	no	no	no	no
lgg_pa_pf_22	Pilocytic_Astrocytoma	Infratentorial	cerebellum	4	yes	no	no	no	no
lgg_pa_pf_23	Pilocytic_Astrocytoma	Infratentorial	cerebellum	4	yes	no	no	no	no
lgg_pa_pf_24	Pilocytic_Astrocytoma	Infratentorial	cerebellum	4	yes	no	no	no	no
lgg_pa_pf_25	Pilocytic_Astrocytoma	Infratentorial	brainstem	4	not available	not available	not available	not available	not available
lgg_pa_pf_26	Pilocytic_Astrocytoma	Infratentorial	cerebellum	4	yes	no	no	not available	no
lgg_pa_pf_27	Pilocytic_Astrocytoma	Infratentorial	cerebellum	4	yes	no	no	not available	no
lgg_pa_pf_28	Pilocytic_Astrocytoma	Infratentorial	cerebellum	4	yes	no	no	not available	no
lgg_pa_pf_29	Pilocytic_Astrocytoma	Infratentorial	cerebellum	4	yes	no	no	not available	no
lgg_pa_pf_30	Pilocytic_Astrocytoma	Infratentorial	cerebellum	4	not available	not available	not available	not available	not available
lgg_pa_pf_32	Pilocytic_Astrocytoma	Infratentorial	cerebellum	5	yes	not available	not available	not available	no
lgg_pa_pf_33	Pilocytic_Astrocytoma	Infratentorial	4th ventricle	5	yes	not available	not available	not available	no
lgg_pa_pf_34	Pilocytic_Astrocytoma	Infratentorial	brainstem	5	yes	no	no	no	no
lgg_pa_pf_35	Pilocytic_Astrocytoma	Infratentorial	cerebellum	5	yes	no	no	no	no
lgg_pa_pf_36	Pilocytic_Astrocytoma	Infratentorial	brainstem	5	yes	no	no	no	no
lgg_pa_pf_37	Pilocytic_Astrocytoma	Infratentorial	cerebellum	5	yes	no	no	no	no
lgg_pa_pf_38	Pilocytic_Astrocytoma	Infratentorial	cerebellum	5	yes	no	no	not available	no
lgg_pa_pf_39	Pilocytic_Astrocytoma	Infratentorial	cerebellum	5	yes	no	no	not available	no
lgg_pa_pf_40	Pilocytic_Astrocytoma	Infratentorial	cerebellum	6	no	not available	not available	not available	no
lgg_pa_pf_41	Pilocytic_Astrocytoma	Infratentorial	brainstem	6	yes	no	no	no	no
lgg_pa_pf_42	Pilocytic_Astrocytoma	Infratentorial	cerebellum	6	yes	not available	not available	not available	not available
lgg_pa_pf_43	Pilocytic_Astrocytoma	Infratentorial	cerebellum	6	yes	not available	not available	not available	not available
lgg_pa_pf_44	Pilocytic_Astrocytoma	Infratentorial	cerebellum	6	yes	no	no	no	no
lgg_pa_pf_45	Pilocytic_Astrocytoma	Infratentorial	cerebellum	6	yes	no	no	no	no
lgg_pa_pf_46	Pilocytic_Astrocytoma	Infratentorial	cerebellum	6	yes	no	no	no	no
lgg_pa_pf_47	Pilocytic_Astrocytoma	Infratentorial	brainstem	6	yes	no	no	not available	no
lgg_pa_pf_48	Pilocytic_Astrocytoma	Infratentorial	cerebellum	6	yes	no	no	not available	no
lgg_pa_pf_49	Pilocytic_Astrocytoma	Infratentorial	cerebellum	6	yes	no	no	not available	no
lgg_pa_pf_50	Pilocytic_Astrocytoma	Infratentorial	cerebellum	6	not available	not available	not available	not available	not available
lgg_pa_pf_51	Pilocytic_Astrocytoma	Infratentorial	cerebellum	7	not available	not available	not available	not available	not available
lgg_pa_pf_52	Pilocytic_Astrocytoma	Supratentorial	others	7	yes	no	no	no	no
lgg_pa_pf_53	Pilocytic_Astrocytoma	Infratentorial	brainstem	7	no	no	no	no	no
lgg_pa_pf_54	Pilocytic_Astrocytoma	Infratentorial	cerebellum	7	yes	no	no	no	no
lgg_pa_pf_55	Pilocytic_Astrocytoma	Infratentorial	cerebellum	7	yes	no	no	no	no
lgg_pa_pf_56	Pilocytic_Astrocytoma	Infratentorial	cerebellum	7	yes	not available	not available	not available	not available
lgg_pa_pf_57	Pilocytic_Astrocytoma	Infratentorial	cerebellum	7	yes	no	no	no	no
lgg_pa_pf_58	Pilocytic_Astrocytoma	Infratentorial	cerebellum	7	yes	no	no	not available	no
lgg_pa_pf_59	Pilocytic_Astrocytoma	Infratentorial	cerebellum	8	yes	not available	not available	not available	no
lgg_pa_pf_60	Pilocytic_Astrocytoma	Infratentorial	cerebellum	8	yes	not available	not available	not available	no
lgg_pa_pf_61	Pilocytic_Astrocytoma	Infratentorial	cerebellum	8	yes	no	no	no	no
lgg_pa_pf_62	Pilocytic_Astrocytoma	Infratentorial	brainstem	8	yes	no	no	no	no
lgg_pa_pf_63	Pilocytic_Astrocytoma	Infratentorial	brainstem	8	no	no	no	yes	no
lgg_pa_pf_64	Pilocytic_Astrocytoma	Infratentorial	cerebellum	8	yes	no	no	no	no
lgg_pa_pf_65	Pilocytic_Astrocytoma	Infratentorial	cerebellum	8	not available	not available	not available	not available	not available
lgg_pa_pf_66	Pilocytic_Astrocytoma	Infratentorial	4th ventricle	9	yes	not available	not available	not available	no
lgg_pa_pf_67	Pilocytic_Astrocytoma	Infratentorial	cerebellum	9	yes	no	no	no	no
lgg_pa_pf_68	Pilocytic_Astrocytoma	Infratentorial	cerebellum	9	yes	no	no	no	no
lgg_pa_pf_69	Pilocytic_Astrocytoma	Infratentorial	cerebellum	9	yes	no	no	no	no
lgg_pa_pf_70	Pilocytic_Astrocytoma	Infratentorial	cerebellum	9	yes	no	no	no	no
lgg_pa_pf_71	Pilocytic_Astrocytoma	Infratentorial	cerebellum	9	yes	no	no	no	no
lgg_pa_pf_72	Pilocytic_Astrocytoma	Infratentorial	cerebellum	10	yes	no	no	no	no
lgg_pa_pf_73	Pilocytic_Astrocytoma	Infratentorial	cerebellum	10	yes	no	no	not available	no
lgg_pa_pf_74	Pilocytic_Astrocytoma	Infratentorial	cerebellum	11	not available	not available	not available	not available	not available
lgg_pa_pf_75	Pilocytic_Astrocytoma	Infratentorial	cerebellum	11	yes	no	no	no	no
lgg_pa_pf_76	Pilocytic_Astrocytoma	Infratentorial	cerebellum	11	yes	no	no	no	no
lgg_pa_pf_77	Pilocytic_Astrocytoma	Infratentorial	cerebellum	11	yes	no	no	no	no
lgg_pa_pf_78	Pilocytic_Astrocytoma	Infratentorial	cerebellum	11	yes	no	no	not available	no
lgg_pa_pf_79	Pilocytic_Astrocytoma	Infratentorial	cerebellum	11	no	no	yes	not available	no
lgg_pa_pf_80	Pilocytic_Astrocytoma	Infratentorial	cerebellum	12	yes	not available	not available	not available	not available
lgg_pa_pf_81	Pilocytic_Astrocytoma	Infratentorial	cerebellum	12	yes	no	no	no	no
lgg_pa_pf_82	Pilocytic_Astrocytoma	Infratentorial	cerebellum	12	yes	no	no	no	no
lgg_pa_pf_83	Pilocytic_Astrocytoma	Infratentorial	brainstem	12	not available	not available	not available	not available	not available
lgg_pa_pf_84	Pilocytic_Astrocytoma	Supratentorial	others	13	not available	not available	not available	not available	not available
lgg_pa_pf_85	Pilocytic_Astrocytoma	Infratentorial	cerebellum	13	yes	no	no	no	no
lgg_pa_pf_86	Pilocytic_Astrocytoma	Infratentorial	cerebellum	13	yes	no	no	not available	no
lgg_pa_pf_88	Pilocytic_Astrocytoma	Infratentorial	cerebellum	14	not available	not available	not available	not available	not available
lgg_pa_pf_89	Pilocytic_Astrocytoma	Infratentorial	cerebellum	14	yes	no	no	no	no
lgg_pa_pf_90	Pilocytic_Astrocytoma	Infratentorial	4th ventricle	14	yes	no	no	no	no
lgg_pa_pf_91	Pilocytic_Astrocytoma	Infratentorial	cerebellum	14	yes	no	no	no	no
lgg_pa_pf_92	Pilocytic_Astrocytoma	Infratentorial	cerebellum	14	yes	no	no	no	no
lgg_pa_pf_93	Pilocytic_Astrocytoma	Infratentorial	brainstem	14	not available	not available	not available	not available	not available
lgg_pa_pf_94	Pilocytic_Astrocytoma	Infratentorial	cerebellum	14	not available	not available	not available	not available	not available
lgg_pa_pf_95	Pilocytic_Astrocytoma	Infratentorial	cerebellum	16	yes	no	no	not available	no
lgg_pa_pf_96	Pilocytic_Astrocytoma	Infratentorial	cerebellum	17	no	yes	not available	not available	no
lgg_pa_pf_97	Pilocytic_Astrocytoma	Infratentorial	4th ventricle	17	not available	not available	not available	not available	not available
lgg_pa_pf_98	Pilocytic_Astrocytoma	Infratentorial	cerebellum	18	yes	no	no	not available	no
lgg_pa_pf_99	Pilocytic_Astrocytoma	Infratentorial	cerebellum	19	not available	not available	not available	not available	not available
icgc_pa131	Pilocytic_Astrocytoma	Infratentorial	cerebellum	20	yes	no	no	no	no
x41798	Pilocytic_Astrocytoma	Supratentorial	hemispheres (all lobes)	40	not available	not available	not available	not available	not available
x42874	Pilocytic_Astrocytoma	Supratentorial	hemispheres (all lobes)	27	not available	not available	not available	not available	not available
x64400	Pilocytic_Astrocytoma	Supratentorial	hemispheres (all lobes)	24	not available	not available	not available	not available	not available
x68600	Pilocytic_Astrocytoma	Supratentorial	hemispheres (all lobes)	34	not available	not available	not available	not available	not available
x202301620093_r01c01	Pilocytic_Astrocytoma	Infratentorial	4th ventricle	63	not available	not available	not available	not available	not available
x202761400053_r01c01	Pilocytic_Astrocytoma	Infratentorial	cerebellum	22	not available	not available	not available	not available	not available
b1870_18	Pilocytic_Astrocytoma	Supratentorial	hemispheres (all lobes)	37	not available	not available	not available	not available	not available
ak_1710	Pilocytic_Astrocytoma	Infratentorial	others	19	not available	not available	not available	not available	not available
x203533830092_r02c01	Pilocytic_Astrocytoma	Supratentorial	NA	33	not available	not available	not available	not available	not available
x203533830092_r03c01	Pilocytic_Astrocytoma	Supratentorial	NA	44	not available	not available	not available	not available	not available
x203533830092_r04c01	Pilocytic_Astrocytoma	Supratentorial	NA	55	not available	not available	not available	not available	not available
h376_viii_50_supra	Control Brain	Supratentorial	NA	4	not available	not available	not available	not available	not available
h376_viii_51_supra	Control Brain	Supratentorial	NA	1	not available	not available	not available	not available	not available
h376_x_52_supra	Control Brain	Supratentorial	NA	19	not available	not available	not available	not available	not available
h376_vii_50_supra	Control Brain	Supratentorial	NA	0.5	not available	not available	not available	not available	not available
h376_vi_50_supra	Control Brain	Supratentorial	NA	0.333333	not available	not available	not available	not available	not available
h376_vi_52_supra	Control Brain	Supratentorial	NA	0.333333	not available	not available	not available	not available	not available
h376_viii_53_supra	Control Brain	Supratentorial	NA	2	not available	not available	not available	not available	not available
h376_vii_51_supra	Control Brain	Supratentorial	NA	0.833333	not available	not available	not available	not available	not available
h376_ix_52_supra	Control Brain	Supratentorial	NA	8	not available	not available	not available	not available	not available
h376_viii_52_supra	Control Brain	Supratentorial	NA	3	not available	not available	not available	not available	not available
h376_ix_51_supra	Control Brain	Supratentorial	NA	8	not available	not available	not available	not available	not available
h376_x_50_supra	Control Brain	Supratentorial	NA	15	not available	not available	not available	not available	not available
h376_x_51_supra	Control Brain	Supratentorial	NA	13	not available	not available	not available	not available	not available
h376_viii_54_supra	Control Brain	Supratentorial	NA	3	not available	not available	not available	not available	not available
h376_viii_53_infra	Control Brain	Infratentorial	NA	2	not available	not available	not available	not available	not available
h376_x_53_supra	Control Brain	Supratentorial	NA	18	not available	not available	not available	not available	not available
h376_x_51_infra	Control Brain	Infratentorial	NA	13	not available	not available	not available	not available	not available
h376_x_50_infra	Control Brain	Infratentorial	NA	15	not available	not available	not available	not available	not available
h376_viii_51_infra	Control Brain	Infratentorial	NA	1	not available	not available	not available	not available	not available
