# Supplementary material for: The age of adult pilocytic astrocytoma cells
Source: Oncogene. 2021 Mar 17;40(16):2830–41. doi: 10.1038/s41388-021-01738-0 (PMC8062266; doi:10.1038/s41388-021-01738-0)
Supplement: Supplementary file 3 — Supplementary Table 2 [file 41388_2021_1738_MOESM3_ESM.xlsx]

## Sheet: supratentorial_pa_regression
Supplementary Table 2. Regression analysis for supratentorial PAs and control tissues.
Term	Estimate	Std. Error	Statistics	p.value
(Intercept)	74	11.8072	6.26734	1.5633e-08
Cluster sI (as compared to reference cluster sIV)	-10.3421	4.95811	-2.08589	0.0400592
Cluster sII (as compared to reference cluster sIV)	-14.2638	12.8449	-1.11046	0.270007
Cluster sIII (as compared to reference cluster sIV)	-22.5556	12.1308	-1.85936	0.066519
Cluster sV (as compared to reference cluster sIV)	-4.42697	12.6606	-0.349664	0.727476
tumor_type_diagnosis: Pilocytic Astrocytoma (as compared to reference Control Brain)	-51.4444	12.1308	-4.24081	5.75282e-05
exact_tumor_location: diencephalic (as compared to reference Hemispheric (all lobes))	-4.67424	4.49092	-1.04082	0.300982
exact_tumor_location: others (as compared to reference Hemispheric (all lobes))	-8.70773	4.76992	-1.82555	0.0715151
