# Supplementary material for: The age of adult pilocytic astrocytoma cells
Source: Oncogene. 2021 Mar 17;40(16):2830–41. doi: 10.1038/s41388-021-01738-0 (PMC8062266; doi:10.1038/s41388-021-01738-0)
Supplement: Supplementary file 4 — Supplementary Table 3 [file 41388_2021_1738_MOESM4_ESM.xlsx]

## Sheet: gene_in_cna_area
Supplementary Table 3. Genes located in regions affected by copy-number alterations
Chromosome	Start	End	Width	Sample Frequency	Gain Frequency	Loss Frequency	Gain Proportion	Loss Proportion	Gain or Loss	Gene	Brain_region	Age group
chr11	4700000	5850000	1150001	13	5	0	0.38461538461538464	0	GAIN	OR51E2	Infratentorial	Adult
chr11	4700000	5850000	1150001	13	5	0	0.38461538461538464	0	GAIN	MMP26	Infratentorial	Adult
chr11	4700000	5850000	1150001	13	5	0	0.38461538461538464	0	GAIN	OR51F1	Infratentorial	Adult
chr11	4700000	5850000	1150001	13	5	0	0.38461538461538464	0	GAIN	OR52R1	Infratentorial	Adult
chr11	4700000	5850000	1150001	13	5	0	0.38461538461538464	0	GAIN	OR51F2	Infratentorial	Adult
chr11	4700000	5850000	1150001	13	5	0	0.38461538461538464	0	GAIN	OR51S1	Infratentorial	Adult
chr11	4700000	5850000	1150001	13	5	0	0.38461538461538464	0	GAIN	OR51T1	Infratentorial	Adult
chr11	4700000	5850000	1150001	13	5	0	0.38461538461538464	0	GAIN	OR51A7	Infratentorial	Adult
chr11	4700000	5850000	1150001	13	5	0	0.38461538461538464	0	GAIN	OR51G2	Infratentorial	Adult
chr11	4700000	5850000	1150001	13	5	0	0.38461538461538464	0	GAIN	OR51G1	Infratentorial	Adult
chr11	4700000	5850000	1150001	13	5	0	0.38461538461538464	0	GAIN	OR51A4	Infratentorial	Adult
chr11	4700000	5850000	1150001	13	5	0	0.38461538461538464	0	GAIN	OR51A2	Infratentorial	Adult
chr11	4700000	5850000	1150001	13	5	0	0.38461538461538464	0	GAIN	OR51L1	Infratentorial	Adult
chr11	4700000	5850000	1150001	13	5	0	0.38461538461538464	0	GAIN	OR52J3	Infratentorial	Adult
chr11	4700000	5850000	1150001	13	5	0	0.38461538461538464	0	GAIN	OR52E2	Infratentorial	Adult
chr11	4700000	5850000	1150001	13	5	0	0.38461538461538464	0	GAIN	OR52A5	Infratentorial	Adult
chr11	4700000	5850000	1150001	13	5	0	0.38461538461538464	0	GAIN	OR52A1	Infratentorial	Adult
chr11	4700000	5850000	1150001	13	5	0	0.38461538461538464	0	GAIN	OR51V1	Infratentorial	Adult
chr11	4700000	5850000	1150001	13	5	0	0.38461538461538464	0	GAIN	HBB	Infratentorial	Adult
chr11	4700000	5850000	1150001	13	5	0	0.38461538461538464	0	GAIN	HBD	Infratentorial	Adult
chr11	4700000	5850000	1150001	13	5	0	0.38461538461538464	0	GAIN	HBG1	Infratentorial	Adult
chr11	4700000	5850000	1150001	13	5	0	0.38461538461538464	0	GAIN	CTD-2643I7.4	Infratentorial	Adult
chr11	4700000	5850000	1150001	13	5	0	0.38461538461538464	0	GAIN	HBG2	Infratentorial	Adult
chr11	4700000	5850000	1150001	13	5	0	0.38461538461538464	0	GAIN	CTD-2643I7.5	Infratentorial	Adult
chr11	4700000	5850000	1150001	13	5	0	0.38461538461538464	0	GAIN	HBE1	Infratentorial	Adult
chr11	4700000	5850000	1150001	13	5	0	0.38461538461538464	0	GAIN	OR51B4	Infratentorial	Adult
chr11	4700000	5850000	1150001	13	5	0	0.38461538461538464	0	GAIN	OR51B5	Infratentorial	Adult
chr11	4700000	5850000	1150001	13	5	0	0.38461538461538464	0	GAIN	OR51B2	Infratentorial	Adult
chr11	4700000	5850000	1150001	13	5	0	0.38461538461538464	0	GAIN	OR51B6	Infratentorial	Adult
chr11	4700000	5850000	1150001	13	5	0	0.38461538461538464	0	GAIN	OR51M1	Infratentorial	Adult
chr11	4700000	5850000	1150001	13	5	0	0.38461538461538464	0	GAIN	OR51Q1	Infratentorial	Adult
chr11	4700000	5850000	1150001	13	5	0	0.38461538461538464	0	GAIN	OR51I1	Infratentorial	Adult
chr11	4700000	5850000	1150001	13	5	0	0.38461538461538464	0	GAIN	OR51I2	Infratentorial	Adult
chr11	4700000	5850000	1150001	13	5	0	0.38461538461538464	0	GAIN	OR52D1	Infratentorial	Adult
chr11	4700000	5850000	1150001	13	5	0	0.38461538461538464	0	GAIN	UBQLN3	Infratentorial	Adult
chr11	4700000	5850000	1150001	13	5	0	0.38461538461538464	0	GAIN	UBQLNL	Infratentorial	Adult
chr11	4700000	5850000	1150001	13	5	0	0.38461538461538464	0	GAIN	OR52H1	Infratentorial	Adult
chr11	4700000	5850000	1150001	13	5	0	0.38461538461538464	0	GAIN	OR52B6	Infratentorial	Adult
chr11	4700000	5850000	1150001	13	5	0	0.38461538461538464	0	GAIN	TRIM6	Infratentorial	Adult
chr11	4700000	5850000	1150001	13	5	0	0.38461538461538464	0	GAIN	TRIM6-TRIM34	Infratentorial	Adult
chr11	4700000	5850000	1150001	13	5	0	0.38461538461538464	0	GAIN	TRIM34	Infratentorial	Adult
chr11	4700000	5850000	1150001	13	5	0	0.38461538461538464	0	GAIN	TRIM5	Infratentorial	Adult
chr11	4700000	5850000	1150001	13	5	0	0.38461538461538464	0	GAIN	TRIM22	Infratentorial	Adult
chr11	4700000	5850000	1150001	13	5	0	0.38461538461538464	0	GAIN	OR56B1	Infratentorial	Adult
chr11	4700000	5850000	1150001	13	5	0	0.38461538461538464	0	GAIN	OR52N4	Infratentorial	Adult
chr11	4700000	5850000	1150001	13	5	0	0.38461538461538464	0	GAIN	OR52N5	Infratentorial	Adult
chr11	4700000	5850000	1150001	13	5	0	0.38461538461538464	0	GAIN	OR52N1	Infratentorial	Adult
chr11	4700000	5850000	1150001	13	5	0	0.38461538461538464	0	GAIN	OR52N2	Infratentorial	Adult
chr8	7050001	7224999	174999	12	6	0	0.46153846153846156	0	GAIN	USP17L1	Infratentorial	Adult
chr8	7050001	7224999	174999	12	6	0	0.46153846153846156	0	GAIN	USP17L4	Infratentorial	Adult
chr8	7050001	7224999	174999	12	6	0	0.46153846153846156	0	GAIN	ZNF705G	Infratentorial	Adult
chr8	7225000	7950000	725001	13	7	0	0.5384615384615384	0	GAIN	ZNF705G	Infratentorial	Adult
chr8	7225000	7950000	725001	13	7	0	0.5384615384615384	0	GAIN	DEFB4B	Infratentorial	Adult
chr8	7225000	7950000	725001	13	7	0	0.5384615384615384	0	GAIN	DEFB103B	Infratentorial	Adult
chr8	7225000	7950000	725001	13	7	0	0.5384615384615384	0	GAIN	SPAG11B	Infratentorial	Adult
chr8	7225000	7950000	725001	13	7	0	0.5384615384615384	0	GAIN	DEFB104B	Infratentorial	Adult
chr8	7225000	7950000	725001	13	7	0	0.5384615384615384	0	GAIN	DEFB106B	Infratentorial	Adult
chr8	7225000	7950000	725001	13	7	0	0.5384615384615384	0	GAIN	DEFB105B	Infratentorial	Adult
chr8	7225000	7950000	725001	13	7	0	0.5384615384615384	0	GAIN	DEFB107B	Infratentorial	Adult
chr8	7225000	7950000	725001	13	7	0	0.5384615384615384	0	GAIN	PRR23D1	Infratentorial	Adult
chr8	7225000	7950000	725001	13	7	0	0.5384615384615384	0	GAIN	PRR23D2	Infratentorial	Adult
chr8	7225000	7950000	725001	13	7	0	0.5384615384615384	0	GAIN	DEFB107A	Infratentorial	Adult
chr8	7225000	7950000	725001	13	7	0	0.5384615384615384	0	GAIN	DEFB105A	Infratentorial	Adult
chr8	7225000	7950000	725001	13	7	0	0.5384615384615384	0	GAIN	DEFB106A	Infratentorial	Adult
chr8	7225000	7950000	725001	13	7	0	0.5384615384615384	0	GAIN	DEFB104A	Infratentorial	Adult
chr8	7225000	7950000	725001	13	7	0	0.5384615384615384	0	GAIN	SPAG11A	Infratentorial	Adult
chr8	7225000	7950000	725001	13	7	0	0.5384615384615384	0	GAIN	DEFB103A	Infratentorial	Adult
chr8	7225000	7950000	725001	13	7	0	0.5384615384615384	0	GAIN	DEFB4A	Infratentorial	Adult
chr8	7225000	7950000	725001	13	7	0	0.5384615384615384	0	GAIN	ZNF705B	Infratentorial	Adult
chr8	7225000	7950000	725001	13	7	0	0.5384615384615384	0	GAIN	USP17L8	Infratentorial	Adult
chr8	7225000	7950000	725001	13	7	0	0.5384615384615384	0	GAIN	USP17L3	Infratentorial	Adult
chr1	17025000	17225000	200001	13	6	0	0.46153846153846156	0	GAIN	CROCC	Infratentorial	Adult
chr14	19325000	20025000	700001	13	5	1	0.38461538461538464	0.07692307692307693	GAIN	OR11H12	Infratentorial	Adult
chr14	19325000	20025000	700001	13	5	1	0.38461538461538464	0.07692307692307693	GAIN	POTEM	Infratentorial	Adult
chr14	19325000	20025000	700001	13	5	1	0.38461538461538464	0.07692307692307693	GAIN	POTEG	Infratentorial	Adult
chr6	475000	20425000	19950001	13	5	1	0.38461538461538464	0.07692307692307693	GAIN	EXOC2	Infratentorial	Adult
chr6	475000	20425000	19950001	13	5	1	0.38461538461538464	0.07692307692307693	GAIN	HUS1B	Infratentorial	Adult
chr6	475000	20425000	19950001	13	5	1	0.38461538461538464	0.07692307692307693	GAIN	FOXQ1	Infratentorial	Adult
chr6	475000	20425000	19950001	13	5	1	0.38461538461538464	0.07692307692307693	GAIN	FOXF2	Infratentorial	Adult
chr6	475000	20425000	19950001	13	5	1	0.38461538461538464	0.07692307692307693	GAIN	FOXC1	Infratentorial	Adult
chr6	475000	20425000	19950001	13	5	1	0.38461538461538464	0.07692307692307693	GAIN	GMDS	Infratentorial	Adult
chr6	475000	20425000	19950001	13	5	1	0.38461538461538464	0.07692307692307693	GAIN	MYLK4	Infratentorial	Adult
chr6	475000	20425000	19950001	13	5	1	0.38461538461538464	0.07692307692307693	GAIN	WRNIP1	Infratentorial	Adult
chr6	475000	20425000	19950001	13	5	1	0.38461538461538464	0.07692307692307693	GAIN	SERPINB1	Infratentorial	Adult
chr6	475000	20425000	19950001	13	5	1	0.38461538461538464	0.07692307692307693	GAIN	SERPINB9	Infratentorial	Adult
chr6	475000	20425000	19950001	13	5	1	0.38461538461538464	0.07692307692307693	GAIN	SERPINB6	Infratentorial	Adult
chr6	475000	20425000	19950001	13	5	1	0.38461538461538464	0.07692307692307693	GAIN	NQO2	Infratentorial	Adult
chr6	475000	20425000	19950001	13	5	1	0.38461538461538464	0.07692307692307693	GAIN	RIPK1	Infratentorial	Adult
chr6	475000	20425000	19950001	13	5	1	0.38461538461538464	0.07692307692307693	GAIN	BPHL	Infratentorial	Adult
chr6	475000	20425000	19950001	13	5	1	0.38461538461538464	0.07692307692307693	GAIN	TUBB2A	Infratentorial	Adult
chr6	475000	20425000	19950001	13	5	1	0.38461538461538464	0.07692307692307693	GAIN	TUBB2B	Infratentorial	Adult
chr6	475000	20425000	19950001	13	5	1	0.38461538461538464	0.07692307692307693	GAIN	PSMG4	Infratentorial	Adult
chr6	475000	20425000	19950001	13	5	1	0.38461538461538464	0.07692307692307693	GAIN	SLC22A23	Infratentorial	Adult
chr6	475000	20425000	19950001	13	5	1	0.38461538461538464	0.07692307692307693	GAIN	PXDC1	Infratentorial	Adult
chr6	475000	20425000	19950001	13	5	1	0.38461538461538464	0.07692307692307693	GAIN	FAM50B	Infratentorial	Adult
chr6	475000	20425000	19950001	13	5	1	0.38461538461538464	0.07692307692307693	GAIN	PRPF4B	Infratentorial	Adult
chr6	475000	20425000	19950001	13	5	1	0.38461538461538464	0.07692307692307693	GAIN	FAM217A	Infratentorial	Adult
chr6	475000	20425000	19950001	13	5	1	0.38461538461538464	0.07692307692307693	GAIN	C6orf201	Infratentorial	Adult
chr6	475000	20425000	19950001	13	5	1	0.38461538461538464	0.07692307692307693	GAIN	ECI2	Infratentorial	Adult
chr6	475000	20425000	19950001	13	5	1	0.38461538461538464	0.07692307692307693	GAIN	CDYL	Infratentorial	Adult
chr6	475000	20425000	19950001	13	5	1	0.38461538461538464	0.07692307692307693	GAIN	RPP40	Infratentorial	Adult
chr6	475000	20425000	19950001	13	5	1	0.38461538461538464	0.07692307692307693	GAIN	PPP1R3G	Infratentorial	Adult
chr6	475000	20425000	19950001	13	5	1	0.38461538461538464	0.07692307692307693	GAIN	LYRM4	Infratentorial	Adult
chr6	475000	20425000	19950001	13	5	1	0.38461538461538464	0.07692307692307693	GAIN	FARS2	Infratentorial	Adult
chr6	475000	20425000	19950001	13	5	1	0.38461538461538464	0.07692307692307693	GAIN	NRN1	Infratentorial	Adult
chr6	475000	20425000	19950001	13	5	1	0.38461538461538464	0.07692307692307693	GAIN	F13A1	Infratentorial	Adult
chr6	475000	20425000	19950001	13	5	1	0.38461538461538464	0.07692307692307693	GAIN	LY86	Infratentorial	Adult
chr6	475000	20425000	19950001	13	5	1	0.38461538461538464	0.07692307692307693	GAIN	RREB1	Infratentorial	Adult
chr6	475000	20425000	19950001	13	5	1	0.38461538461538464	0.07692307692307693	GAIN	SSR1	Infratentorial	Adult
chr6	475000	20425000	19950001	13	5	1	0.38461538461538464	0.07692307692307693	GAIN	CAGE1	Infratentorial	Adult
chr6	475000	20425000	19950001	13	5	1	0.38461538461538464	0.07692307692307693	GAIN	RIOK1	Infratentorial	Adult
chr6	475000	20425000	19950001	13	5	1	0.38461538461538464	0.07692307692307693	GAIN	DSP	Infratentorial	Adult
chr6	475000	20425000	19950001	13	5	1	0.38461538461538464	0.07692307692307693	GAIN	SNRNP48	Infratentorial	Adult
chr6	475000	20425000	19950001	13	5	1	0.38461538461538464	0.07692307692307693	GAIN	BMP6	Infratentorial	Adult
chr6	475000	20425000	19950001	13	5	1	0.38461538461538464	0.07692307692307693	GAIN	TXNDC5	Infratentorial	Adult
chr6	475000	20425000	19950001	13	5	1	0.38461538461538464	0.07692307692307693	GAIN	BLOC1S5-TXNDC5	Infratentorial	Adult
chr6	475000	20425000	19950001	13	5	1	0.38461538461538464	0.07692307692307693	GAIN	BLOC1S5	Infratentorial	Adult
chr6	475000	20425000	19950001	13	5	1	0.38461538461538464	0.07692307692307693	GAIN	EEF1E1-BLOC1S5	Infratentorial	Adult
chr6	475000	20425000	19950001	13	5	1	0.38461538461538464	0.07692307692307693	GAIN	EEF1E1	Infratentorial	Adult
chr6	475000	20425000	19950001	13	5	1	0.38461538461538464	0.07692307692307693	GAIN	SLC35B3	Infratentorial	Adult
chr6	475000	20425000	19950001	13	5	1	0.38461538461538464	0.07692307692307693	GAIN	TFAP2A	Infratentorial	Adult
chr6	475000	20425000	19950001	13	5	1	0.38461538461538464	0.07692307692307693	GAIN	GCNT2	Infratentorial	Adult
chr6	475000	20425000	19950001	13	5	1	0.38461538461538464	0.07692307692307693	GAIN	C6orf52	Infratentorial	Adult
chr6	475000	20425000	19950001	13	5	1	0.38461538461538464	0.07692307692307693	GAIN	PAK1IP1	Infratentorial	Adult
chr6	475000	20425000	19950001	13	5	1	0.38461538461538464	0.07692307692307693	GAIN	TMEM14C	Infratentorial	Adult
chr6	475000	20425000	19950001	13	5	1	0.38461538461538464	0.07692307692307693	GAIN	TMEM14B	Infratentorial	Adult
chr6	475000	20425000	19950001	13	5	1	0.38461538461538464	0.07692307692307693	GAIN	RP11-637O19.3	Infratentorial	Adult
chr6	475000	20425000	19950001	13	5	1	0.38461538461538464	0.07692307692307693	GAIN	MAK	Infratentorial	Adult
chr6	475000	20425000	19950001	13	5	1	0.38461538461538464	0.07692307692307693	GAIN	GCM2	Infratentorial	Adult
chr6	475000	20425000	19950001	13	5	1	0.38461538461538464	0.07692307692307693	GAIN	SYCP2L	Infratentorial	Adult
chr6	475000	20425000	19950001	13	5	1	0.38461538461538464	0.07692307692307693	GAIN	ELOVL2	Infratentorial	Adult
chr6	475000	20425000	19950001	13	5	1	0.38461538461538464	0.07692307692307693	GAIN	SMIM13	Infratentorial	Adult
chr6	475000	20425000	19950001	13	5	1	0.38461538461538464	0.07692307692307693	GAIN	ERVFRD-1	Infratentorial	Adult
chr6	475000	20425000	19950001	13	5	1	0.38461538461538464	0.07692307692307693	GAIN	NEDD9	Infratentorial	Adult
chr6	475000	20425000	19950001	13	5	1	0.38461538461538464	0.07692307692307693	GAIN	TMEM170B	Infratentorial	Adult
chr6	475000	20425000	19950001	13	5	1	0.38461538461538464	0.07692307692307693	GAIN	ADTRP	Infratentorial	Adult
chr6	475000	20425000	19950001	13	5	1	0.38461538461538464	0.07692307692307693	GAIN	HIVEP1	Infratentorial	Adult
chr6	475000	20425000	19950001	13	5	1	0.38461538461538464	0.07692307692307693	GAIN	EDN1	Infratentorial	Adult
chr6	475000	20425000	19950001	13	5	1	0.38461538461538464	0.07692307692307693	GAIN	PHACTR1	Infratentorial	Adult
chr6	475000	20425000	19950001	13	5	1	0.38461538461538464	0.07692307692307693	GAIN	TBC1D7	Infratentorial	Adult
chr6	475000	20425000	19950001	13	5	1	0.38461538461538464	0.07692307692307693	GAIN	GFOD1	Infratentorial	Adult
chr6	475000	20425000	19950001	13	5	1	0.38461538461538464	0.07692307692307693	GAIN	SIRT5	Infratentorial	Adult
chr6	475000	20425000	19950001	13	5	1	0.38461538461538464	0.07692307692307693	GAIN	NOL7	Infratentorial	Adult
chr6	475000	20425000	19950001	13	5	1	0.38461538461538464	0.07692307692307693	GAIN	RANBP9	Infratentorial	Adult
chr6	475000	20425000	19950001	13	5	1	0.38461538461538464	0.07692307692307693	GAIN	MCUR1	Infratentorial	Adult
chr6	475000	20425000	19950001	13	5	1	0.38461538461538464	0.07692307692307693	GAIN	RNF182	Infratentorial	Adult
chr6	475000	20425000	19950001	13	5	1	0.38461538461538464	0.07692307692307693	GAIN	CD83	Infratentorial	Adult
chr6	475000	20425000	19950001	13	5	1	0.38461538461538464	0.07692307692307693	GAIN	JARID2	Infratentorial	Adult
chr6	475000	20425000	19950001	13	5	1	0.38461538461538464	0.07692307692307693	GAIN	DTNBP1	Infratentorial	Adult
chr6	475000	20425000	19950001	13	5	1	0.38461538461538464	0.07692307692307693	GAIN	MYLIP	Infratentorial	Adult
chr6	475000	20425000	19950001	13	5	1	0.38461538461538464	0.07692307692307693	GAIN	GMPR	Infratentorial	Adult
chr6	475000	20425000	19950001	13	5	1	0.38461538461538464	0.07692307692307693	GAIN	ATXN1	Infratentorial	Adult
chr6	475000	20425000	19950001	13	5	1	0.38461538461538464	0.07692307692307693	GAIN	STMND1	Infratentorial	Adult
chr6	475000	20425000	19950001	13	5	1	0.38461538461538464	0.07692307692307693	GAIN	RBM24	Infratentorial	Adult
chr6	475000	20425000	19950001	13	5	1	0.38461538461538464	0.07692307692307693	GAIN	CAP2	Infratentorial	Adult
chr6	475000	20425000	19950001	13	5	1	0.38461538461538464	0.07692307692307693	GAIN	FAM8A1	Infratentorial	Adult
chr6	475000	20425000	19950001	13	5	1	0.38461538461538464	0.07692307692307693	GAIN	NUP153	Infratentorial	Adult
chr6	475000	20425000	19950001	13	5	1	0.38461538461538464	0.07692307692307693	GAIN	KIF13A	Infratentorial	Adult
chr6	475000	20425000	19950001	13	5	1	0.38461538461538464	0.07692307692307693	GAIN	NHLRC1	Infratentorial	Adult
chr6	475000	20425000	19950001	13	5	1	0.38461538461538464	0.07692307692307693	GAIN	TPMT	Infratentorial	Adult
chr6	475000	20425000	19950001	13	5	1	0.38461538461538464	0.07692307692307693	GAIN	KDM1B	Infratentorial	Adult
chr6	475000	20425000	19950001	13	5	1	0.38461538461538464	0.07692307692307693	GAIN	DEK	Infratentorial	Adult
chr6	475000	20425000	19950001	13	5	1	0.38461538461538464	0.07692307692307693	GAIN	RNF144B	Infratentorial	Adult
chr6	475000	20425000	19950001	13	5	1	0.38461538461538464	0.07692307692307693	GAIN	ID4	Infratentorial	Adult
chr6	475000	20425000	19950001	13	5	1	0.38461538461538464	0.07692307692307693	GAIN	MBOAT1	Infratentorial	Adult
chr6	475000	20425000	19950001	13	5	1	0.38461538461538464	0.07692307692307693	GAIN	E2F3	Infratentorial	Adult
chr6	20625000	21650000	1025001	13	5	1	0.38461538461538464	0.07692307692307693	GAIN	CDKAL1	Infratentorial	Adult
chr6	20625000	21650000	1025001	13	5	1	0.38461538461538464	0.07692307692307693	GAIN	SOX4	Infratentorial	Adult
chr6	21750000	24225000	2475001	13	5	1	0.38461538461538464	0.07692307692307693	GAIN	PRL	Infratentorial	Adult
chr6	21750000	24225000	2475001	13	5	1	0.38461538461538464	0.07692307692307693	GAIN	HDGFL1	Infratentorial	Adult
chr6	21750000	24225000	2475001	13	5	1	0.38461538461538464	0.07692307692307693	GAIN	NRSN1	Infratentorial	Adult
chr6	21750000	24225000	2475001	13	5	1	0.38461538461538464	0.07692307692307693	GAIN	DCDC2	Infratentorial	Adult
chr6	24425000	25975000	1550001	13	5	1	0.38461538461538464	0.07692307692307693	GAIN	MRS2	Infratentorial	Adult
chr6	24425000	25975000	1550001	13	5	1	0.38461538461538464	0.07692307692307693	GAIN	GPLD1	Infratentorial	Adult
chr6	24425000	25975000	1550001	13	5	1	0.38461538461538464	0.07692307692307693	GAIN	ALDH5A1	Infratentorial	Adult
chr6	24425000	25975000	1550001	13	5	1	0.38461538461538464	0.07692307692307693	GAIN	KIAA0319	Infratentorial	Adult
chr6	24425000	25975000	1550001	13	5	1	0.38461538461538464	0.07692307692307693	GAIN	TDP2	Infratentorial	Adult
chr6	24425000	25975000	1550001	13	5	1	0.38461538461538464	0.07692307692307693	GAIN	ACOT13	Infratentorial	Adult
chr6	24425000	25975000	1550001	13	5	1	0.38461538461538464	0.07692307692307693	GAIN	C6orf62	Infratentorial	Adult
chr6	24425000	25975000	1550001	13	5	1	0.38461538461538464	0.07692307692307693	GAIN	GMNN	Infratentorial	Adult
chr6	24425000	25975000	1550001	13	5	1	0.38461538461538464	0.07692307692307693	GAIN	C6orf229	Infratentorial	Adult
chr6	24425000	25975000	1550001	13	5	1	0.38461538461538464	0.07692307692307693	GAIN	RP3-369A17.6	Infratentorial	Adult
chr6	24425000	25975000	1550001	13	5	1	0.38461538461538464	0.07692307692307693	GAIN	RIPOR2	Infratentorial	Adult
chr6	24425000	25975000	1550001	13	5	1	0.38461538461538464	0.07692307692307693	GAIN	LRRC16A	Infratentorial	Adult
chr6	24425000	25975000	1550001	13	5	1	0.38461538461538464	0.07692307692307693	GAIN	SCGN	Infratentorial	Adult
chr6	24425000	25975000	1550001	13	5	1	0.38461538461538464	0.07692307692307693	GAIN	HIST1H2AA	Infratentorial	Adult
chr6	24425000	25975000	1550001	13	5	1	0.38461538461538464	0.07692307692307693	GAIN	HIST1H2BA	Infratentorial	Adult
chr6	24425000	25975000	1550001	13	5	1	0.38461538461538464	0.07692307692307693	GAIN	SLC17A4	Infratentorial	Adult
chr6	24425000	25975000	1550001	13	5	1	0.38461538461538464	0.07692307692307693	GAIN	SLC17A1	Infratentorial	Adult
chr6	24425000	25975000	1550001	13	5	1	0.38461538461538464	0.07692307692307693	GAIN	SLC17A3	Infratentorial	Adult
chr6	24425000	25975000	1550001	13	5	1	0.38461538461538464	0.07692307692307693	GAIN	SLC17A2	Infratentorial	Adult
chr6	24425000	25975000	1550001	13	5	1	0.38461538461538464	0.07692307692307693	GAIN	TRIM38	Infratentorial	Adult
chr6	25975001	26024999	49999	12	5	1	0.38461538461538464	0.07692307692307693	GAIN	TRIM38	Infratentorial	Adult
chr6	25975001	26024999	49999	12	5	1	0.38461538461538464	0.07692307692307693	GAIN	HIST1H1A	Infratentorial	Adult
chr6	25975001	26024999	49999	12	5	1	0.38461538461538464	0.07692307692307693	GAIN	HIST1H3A	Infratentorial	Adult
chr6	25975001	26024999	49999	12	5	1	0.38461538461538464	0.07692307692307693	GAIN	HIST1H4A	Infratentorial	Adult
chr6	26025000	26275000	250001	13	6	1	0.46153846153846156	0.07692307692307693	GAIN	HIST1H4B	Infratentorial	Adult
chr6	26025000	26275000	250001	13	6	1	0.46153846153846156	0.07692307692307693	GAIN	HIST1H3B	Infratentorial	Adult
chr6	26025000	26275000	250001	13	6	1	0.46153846153846156	0.07692307692307693	GAIN	HIST1H2AB	Infratentorial	Adult
chr6	26025000	26275000	250001	13	6	1	0.46153846153846156	0.07692307692307693	GAIN	HIST1H2BB	Infratentorial	Adult
chr6	26025000	26275000	250001	13	6	1	0.46153846153846156	0.07692307692307693	GAIN	HIST1H3C	Infratentorial	Adult
chr6	26025000	26275000	250001	13	6	1	0.46153846153846156	0.07692307692307693	GAIN	HIST1H1C	Infratentorial	Adult
chr6	26025000	26275000	250001	13	6	1	0.46153846153846156	0.07692307692307693	GAIN	HFE	Infratentorial	Adult
chr6	26025000	26275000	250001	13	6	1	0.46153846153846156	0.07692307692307693	GAIN	HIST1H4C	Infratentorial	Adult
chr6	26025000	26275000	250001	13	6	1	0.46153846153846156	0.07692307692307693	GAIN	HIST1H1T	Infratentorial	Adult
chr6	26025000	26275000	250001	13	6	1	0.46153846153846156	0.07692307692307693	GAIN	HIST1H2BC	Infratentorial	Adult
chr6	26025000	26275000	250001	13	6	1	0.46153846153846156	0.07692307692307693	GAIN	HIST1H2AC	Infratentorial	Adult
chr6	26025000	26275000	250001	13	6	1	0.46153846153846156	0.07692307692307693	GAIN	HIST1H1E	Infratentorial	Adult
chr6	26025000	26275000	250001	13	6	1	0.46153846153846156	0.07692307692307693	GAIN	HIST1H2BD	Infratentorial	Adult
chr6	26025000	26275000	250001	13	6	1	0.46153846153846156	0.07692307692307693	GAIN	HIST1H2BE	Infratentorial	Adult
chr6	26025000	26275000	250001	13	6	1	0.46153846153846156	0.07692307692307693	GAIN	HIST1H4D	Infratentorial	Adult
chr6	26025000	26275000	250001	13	6	1	0.46153846153846156	0.07692307692307693	GAIN	RP1-34B20.21	Infratentorial	Adult
chr6	26025000	26275000	250001	13	6	1	0.46153846153846156	0.07692307692307693	GAIN	HIST1H3D	Infratentorial	Adult
chr6	26025000	26275000	250001	13	6	1	0.46153846153846156	0.07692307692307693	GAIN	HIST1H2AD	Infratentorial	Adult
chr6	26025000	26275000	250001	13	6	1	0.46153846153846156	0.07692307692307693	GAIN	HIST1H2BF	Infratentorial	Adult
chr6	26025000	26275000	250001	13	6	1	0.46153846153846156	0.07692307692307693	GAIN	HIST1H4E	Infratentorial	Adult
chr6	26025000	26275000	250001	13	6	1	0.46153846153846156	0.07692307692307693	GAIN	HIST1H2BG	Infratentorial	Adult
chr6	26025000	26275000	250001	13	6	1	0.46153846153846156	0.07692307692307693	GAIN	HIST1H2AE	Infratentorial	Adult
chr6	26025000	26275000	250001	13	6	1	0.46153846153846156	0.07692307692307693	GAIN	HIST1H3E	Infratentorial	Adult
chr6	26025000	26275000	250001	13	6	1	0.46153846153846156	0.07692307692307693	GAIN	HIST1H1D	Infratentorial	Adult
chr6	26025000	26275000	250001	13	6	1	0.46153846153846156	0.07692307692307693	GAIN	HIST1H4F	Infratentorial	Adult
chr6	26025000	26275000	250001	13	6	1	0.46153846153846156	0.07692307692307693	GAIN	HIST1H4G	Infratentorial	Adult
chr6	26025000	26275000	250001	13	6	1	0.46153846153846156	0.07692307692307693	GAIN	HIST1H3F	Infratentorial	Adult
chr6	26025000	26275000	250001	13	6	1	0.46153846153846156	0.07692307692307693	GAIN	HIST1H2BH	Infratentorial	Adult
chr6	26025000	26275000	250001	13	6	1	0.46153846153846156	0.07692307692307693	GAIN	HIST1H3G	Infratentorial	Adult
chr6	26025000	26275000	250001	13	6	1	0.46153846153846156	0.07692307692307693	GAIN	HIST1H2BI	Infratentorial	Adult
chr6	26275001	26324999	49999	12	5	1	0.38461538461538464	0.07692307692307693	GAIN	HIST1H4H	Infratentorial	Adult
chr11	23175000	26700000	3525001	13	5	0	0.38461538461538464	0	GAIN	LUZP2	Infratentorial	Adult
chr11	23175000	26700000	3525001	13	5	0	0.38461538461538464	0	GAIN	ANO3	Infratentorial	Adult
chr11	23175000	26700000	3525001	13	5	0	0.38461538461538464	0	GAIN	MUC15	Infratentorial	Adult
chr11	23175000	26700000	3525001	13	5	0	0.38461538461538464	0	GAIN	SLC5A12	Infratentorial	Adult
chr7	55000	77425000	77370001	13	5	0	0.38461538461538464	0	GAIN	FAM20C	Infratentorial	Adult
chr7	55000	77425000	77370001	13	5	0	0.38461538461538464	0	GAIN	WI2-2373I1.1	Infratentorial	Adult
chr7	55000	77425000	77370001	13	5	0	0.38461538461538464	0	GAIN	PDGFA	Infratentorial	Adult
chr7	55000	77425000	77370001	13	5	0	0.38461538461538464	0	GAIN	PRKAR1B	Infratentorial	Adult
chr7	55000	77425000	77370001	13	5	0	0.38461538461538464	0	GAIN	DNAAF5	Infratentorial	Adult
chr7	55000	77425000	77370001	13	5	0	0.38461538461538464	0	GAIN	SUN1	Infratentorial	Adult
chr7	55000	77425000	77370001	13	5	0	0.38461538461538464	0	GAIN	GET4	Infratentorial	Adult
chr7	55000	77425000	77370001	13	5	0	0.38461538461538464	0	GAIN	ADAP1	Infratentorial	Adult
chr7	55000	77425000	77370001	13	5	0	0.38461538461538464	0	GAIN	COX19	Infratentorial	Adult
chr7	55000	77425000	77370001	13	5	0	0.38461538461538464	0	GAIN	CYP2W1	Infratentorial	Adult
chr7	55000	77425000	77370001	13	5	0	0.38461538461538464	0	GAIN	C7orf50	Infratentorial	Adult
chr7	55000	77425000	77370001	13	5	0	0.38461538461538464	0	GAIN	GPR146	Infratentorial	Adult
chr7	55000	77425000	77370001	13	5	0	0.38461538461538464	0	GAIN	GPER1	Infratentorial	Adult
chr7	55000	77425000	77370001	13	5	0	0.38461538461538464	0	GAIN	ZFAND2A	Infratentorial	Adult
chr7	55000	77425000	77370001	13	5	0	0.38461538461538464	0	GAIN	UNCX	Infratentorial	Adult
chr7	55000	77425000	77370001	13	5	0	0.38461538461538464	0	GAIN	MICALL2	Infratentorial	Adult
chr7	55000	77425000	77370001	13	5	0	0.38461538461538464	0	GAIN	INTS1	Infratentorial	Adult
chr7	55000	77425000	77370001	13	5	0	0.38461538461538464	0	GAIN	MAFK	Infratentorial	Adult
chr7	55000	77425000	77370001	13	5	0	0.38461538461538464	0	GAIN	TMEM184A	Infratentorial	Adult
chr7	55000	77425000	77370001	13	5	0	0.38461538461538464	0	GAIN	PSMG3	Infratentorial	Adult
chr7	55000	77425000	77370001	13	5	0	0.38461538461538464	0	GAIN	ELFN1	Infratentorial	Adult
chr7	55000	77425000	77370001	13	5	0	0.38461538461538464	0	GAIN	MAD1L1	Infratentorial	Adult
chr7	55000	77425000	77370001	13	5	0	0.38461538461538464	0	GAIN	FTSJ2	Infratentorial	Adult
chr7	55000	77425000	77370001	13	5	0	0.38461538461538464	0	GAIN	NUDT1	Infratentorial	Adult
chr7	55000	77425000	77370001	13	5	0	0.38461538461538464	0	GAIN	SNX8	Infratentorial	Adult
chr7	55000	77425000	77370001	13	5	0	0.38461538461538464	0	GAIN	EIF3B	Infratentorial	Adult
chr7	55000	77425000	77370001	13	5	0	0.38461538461538464	0	GAIN	CHST12	Infratentorial	Adult
chr7	55000	77425000	77370001	13	5	0	0.38461538461538464	0	GAIN	GRIFIN	Infratentorial	Adult
chr7	55000	77425000	77370001	13	5	0	0.38461538461538464	0	GAIN	LFNG	Infratentorial	Adult
chr7	55000	77425000	77370001	13	5	0	0.38461538461538464	0	GAIN	BRAT1	Infratentorial	Adult
chr7	55000	77425000	77370001	13	5	0	0.38461538461538464	0	GAIN	IQCE	Infratentorial	Adult
chr7	55000	77425000	77370001	13	5	0	0.38461538461538464	0	GAIN	TTYH3	Infratentorial	Adult
chr7	55000	77425000	77370001	13	5	0	0.38461538461538464	0	GAIN	AMZ1	Infratentorial	Adult
chr7	55000	77425000	77370001	13	5	0	0.38461538461538464	0	GAIN	GNA12	Infratentorial	Adult
chr7	55000	77425000	77370001	13	5	0	0.38461538461538464	0	GAIN	CARD11	Infratentorial	Adult
chr7	55000	77425000	77370001	13	5	0	0.38461538461538464	0	GAIN	SDK1	Infratentorial	Adult
chr7	55000	77425000	77370001	13	5	0	0.38461538461538464	0	GAIN	FOXK1	Infratentorial	Adult
chr7	55000	77425000	77370001	13	5	0	0.38461538461538464	0	GAIN	AP5Z1	Infratentorial	Adult
chr7	55000	77425000	77370001	13	5	0	0.38461538461538464	0	GAIN	RADIL	Infratentorial	Adult
chr7	55000	77425000	77370001	13	5	0	0.38461538461538464	0	GAIN	PAPOLB	Infratentorial	Adult
chr7	55000	77425000	77370001	13	5	0	0.38461538461538464	0	GAIN	MMD2	Infratentorial	Adult
chr7	55000	77425000	77370001	13	5	0	0.38461538461538464	0	GAIN	RBAK-RBAKDN	Infratentorial	Adult
chr7	55000	77425000	77370001	13	5	0	0.38461538461538464	0	GAIN	RBAK	Infratentorial	Adult
chr7	55000	77425000	77370001	13	5	0	0.38461538461538464	0	GAIN	WIPI2	Infratentorial	Adult
chr7	55000	77425000	77370001	13	5	0	0.38461538461538464	0	GAIN	SLC29A4	Infratentorial	Adult
chr7	55000	77425000	77370001	13	5	0	0.38461538461538464	0	GAIN	TNRC18	Infratentorial	Adult
chr7	55000	77425000	77370001	13	5	0	0.38461538461538464	0	GAIN	FBXL18	Infratentorial	Adult
chr7	55000	77425000	77370001	13	5	0	0.38461538461538464	0	GAIN	ACTB	Infratentorial	Adult
chr7	55000	77425000	77370001	13	5	0	0.38461538461538464	0	GAIN	FSCN1	Infratentorial	Adult
chr7	55000	77425000	77370001	13	5	0	0.38461538461538464	0	GAIN	RNF216	Infratentorial	Adult
chr7	55000	77425000	77370001	13	5	0	0.38461538461538464	0	GAIN	OCM	Infratentorial	Adult
chr7	55000	77425000	77370001	13	5	0	0.38461538461538464	0	GAIN	CCZ1	Infratentorial	Adult
chr7	55000	77425000	77370001	13	5	0	0.38461538461538464	0	GAIN	RSPH10B	Infratentorial	Adult
chr7	55000	77425000	77370001	13	5	0	0.38461538461538464	0	GAIN	PMS2	Infratentorial	Adult
chr7	55000	77425000	77370001	13	5	0	0.38461538461538464	0	GAIN	AIMP2	Infratentorial	Adult
chr7	55000	77425000	77370001	13	5	0	0.38461538461538464	0	GAIN	EIF2AK1	Infratentorial	Adult
chr7	55000	77425000	77370001	13	5	0	0.38461538461538464	0	GAIN	ANKRD61	Infratentorial	Adult
chr7	55000	77425000	77370001	13	5	0	0.38461538461538464	0	GAIN	USP42	Infratentorial	Adult
chr7	55000	77425000	77370001	13	5	0	0.38461538461538464	0	GAIN	CYTH3	Infratentorial	Adult
chr7	55000	77425000	77370001	13	5	0	0.38461538461538464	0	GAIN	FAM220A	Infratentorial	Adult
chr7	55000	77425000	77370001	13	5	0	0.38461538461538464	0	GAIN	RAC1	Infratentorial	Adult
chr7	55000	77425000	77370001	13	5	0	0.38461538461538464	0	GAIN	DAGLB	Infratentorial	Adult
chr7	55000	77425000	77370001	13	5	0	0.38461538461538464	0	GAIN	KDELR2	Infratentorial	Adult
chr7	55000	77425000	77370001	13	5	0	0.38461538461538464	0	GAIN	GRID2IP	Infratentorial	Adult
chr7	55000	77425000	77370001	13	5	0	0.38461538461538464	0	GAIN	ZDHHC4	Infratentorial	Adult
chr7	55000	77425000	77370001	13	5	0	0.38461538461538464	0	GAIN	C7orf26	Infratentorial	Adult
chr7	55000	77425000	77370001	13	5	0	0.38461538461538464	0	GAIN	ZNF853	Infratentorial	Adult
chr7	55000	77425000	77370001	13	5	0	0.38461538461538464	0	GAIN	ZNF316	Infratentorial	Adult
chr7	55000	77425000	77370001	13	5	0	0.38461538461538464	0	GAIN	ZNF12	Infratentorial	Adult
chr7	55000	77425000	77370001	13	5	0	0.38461538461538464	0	GAIN	RSPH10B2	Infratentorial	Adult
chr7	55000	77425000	77370001	13	5	0	0.38461538461538464	0	GAIN	CCZ1B	Infratentorial	Adult
chr7	55000	77425000	77370001	13	5	0	0.38461538461538464	0	GAIN	C1GALT1	Infratentorial	Adult
chr7	55000	77425000	77370001	13	5	0	0.38461538461538464	0	GAIN	COL28A1	Infratentorial	Adult
chr7	55000	77425000	77370001	13	5	0	0.38461538461538464	0	GAIN	MIOS	Infratentorial	Adult
chr7	55000	77425000	77370001	13	5	0	0.38461538461538464	0	GAIN	RPA3	Infratentorial	Adult
chr7	55000	77425000	77370001	13	5	0	0.38461538461538464	0	GAIN	UMAD1	Infratentorial	Adult
chr7	55000	77425000	77370001	13	5	0	0.38461538461538464	0	GAIN	GLCCI1	Infratentorial	Adult
chr7	55000	77425000	77370001	13	5	0	0.38461538461538464	0	GAIN	ICA1	Infratentorial	Adult
chr7	55000	77425000	77370001	13	5	0	0.38461538461538464	0	GAIN	NXPH1	Infratentorial	Adult
chr7	55000	77425000	77370001	13	5	0	0.38461538461538464	0	GAIN	NDUFA4	Infratentorial	Adult
chr7	55000	77425000	77370001	13	5	0	0.38461538461538464	0	GAIN	PHF14	Infratentorial	Adult
chr7	55000	77425000	77370001	13	5	0	0.38461538461538464	0	GAIN	THSD7A	Infratentorial	Adult
chr7	55000	77425000	77370001	13	5	0	0.38461538461538464	0	GAIN	TMEM106B	Infratentorial	Adult
chr7	55000	77425000	77370001	13	5	0	0.38461538461538464	0	GAIN	VWDE	Infratentorial	Adult
chr7	55000	77425000	77370001	13	5	0	0.38461538461538464	0	GAIN	AC005281.1	Infratentorial	Adult
chr7	55000	77425000	77370001	13	5	0	0.38461538461538464	0	GAIN	SCIN	Infratentorial	Adult
chr7	55000	77425000	77370001	13	5	0	0.38461538461538464	0	GAIN	ARL4A	Infratentorial	Adult
chr7	55000	77425000	77370001	13	5	0	0.38461538461538464	0	GAIN	ETV1	Infratentorial	Adult
chr7	55000	77425000	77370001	13	5	0	0.38461538461538464	0	GAIN	DGKB	Infratentorial	Adult
chr7	55000	77425000	77370001	13	5	0	0.38461538461538464	0	GAIN	AGMO	Infratentorial	Adult
chr7	55000	77425000	77370001	13	5	0	0.38461538461538464	0	GAIN	MEOX2	Infratentorial	Adult
chr7	55000	77425000	77370001	13	5	0	0.38461538461538464	0	GAIN	ISPD	Infratentorial	Adult
chr7	55000	77425000	77370001	13	5	0	0.38461538461538464	0	GAIN	SOSTDC1	Infratentorial	Adult
chr7	55000	77425000	77370001	13	5	0	0.38461538461538464	0	GAIN	LRRC72	Infratentorial	Adult
chr7	55000	77425000	77370001	13	5	0	0.38461538461538464	0	GAIN	ANKMY2	Infratentorial	Adult
chr7	55000	77425000	77370001	13	5	0	0.38461538461538464	0	GAIN	BZW2	Infratentorial	Adult
chr7	55000	77425000	77370001	13	5	0	0.38461538461538464	0	GAIN	TSPAN13	Infratentorial	Adult
chr7	55000	77425000	77370001	13	5	0	0.38461538461538464	0	GAIN	AGR2	Infratentorial	Adult
chr7	55000	77425000	77370001	13	5	0	0.38461538461538464	0	GAIN	AGR3	Infratentorial	Adult
chr7	55000	77425000	77370001	13	5	0	0.38461538461538464	0	GAIN	AHR	Infratentorial	Adult
chr7	55000	77425000	77370001	13	5	0	0.38461538461538464	0	GAIN	RP11-507K12.1	Infratentorial	Adult
chr7	55000	77425000	77370001	13	5	0	0.38461538461538464	0	GAIN	SNX13	Infratentorial	Adult
chr7	55000	77425000	77370001	13	5	0	0.38461538461538464	0	GAIN	PRPS1L1	Infratentorial	Adult
chr7	55000	77425000	77370001	13	5	0	0.38461538461538464	0	GAIN	HDAC9	Infratentorial	Adult
chr7	55000	77425000	77370001	13	5	0	0.38461538461538464	0	GAIN	TWIST1	Infratentorial	Adult
chr7	55000	77425000	77370001	13	5	0	0.38461538461538464	0	GAIN	FERD3L	Infratentorial	Adult
chr7	55000	77425000	77370001	13	5	0	0.38461538461538464	0	GAIN	TWISTNB	Infratentorial	Adult
chr7	55000	77425000	77370001	13	5	0	0.38461538461538464	0	GAIN	TMEM196	Infratentorial	Adult
chr7	55000	77425000	77370001	13	5	0	0.38461538461538464	0	GAIN	MACC1	Infratentorial	Adult
chr7	55000	77425000	77370001	13	5	0	0.38461538461538464	0	GAIN	ITGB8	Infratentorial	Adult
chr7	55000	77425000	77370001	13	5	0	0.38461538461538464	0	GAIN	ABCB5	Infratentorial	Adult
chr7	55000	77425000	77370001	13	5	0	0.38461538461538464	0	GAIN	SP8	Infratentorial	Adult
chr7	55000	77425000	77370001	13	5	0	0.38461538461538464	0	GAIN	SP4	Infratentorial	Adult
chr7	55000	77425000	77370001	13	5	0	0.38461538461538464	0	GAIN	DNAH11	Infratentorial	Adult
chr7	55000	77425000	77370001	13	5	0	0.38461538461538464	0	GAIN	CDCA7L	Infratentorial	Adult
chr7	55000	77425000	77370001	13	5	0	0.38461538461538464	0	GAIN	RAPGEF5	Infratentorial	Adult
chr7	55000	77425000	77370001	13	5	0	0.38461538461538464	0	GAIN	STEAP1B	Infratentorial	Adult
chr7	55000	77425000	77370001	13	5	0	0.38461538461538464	0	GAIN	IL6	Infratentorial	Adult
chr7	55000	77425000	77370001	13	5	0	0.38461538461538464	0	GAIN	TOMM7	Infratentorial	Adult
chr7	55000	77425000	77370001	13	5	0	0.38461538461538464	0	GAIN	FAM126A	Infratentorial	Adult
chr7	55000	77425000	77370001	13	5	0	0.38461538461538464	0	GAIN	KLHL7	Infratentorial	Adult
chr7	55000	77425000	77370001	13	5	0	0.38461538461538464	0	GAIN	NUPL2	Infratentorial	Adult
chr7	55000	77425000	77370001	13	5	0	0.38461538461538464	0	GAIN	GPNMB	Infratentorial	Adult
chr7	55000	77425000	77370001	13	5	0	0.38461538461538464	0	GAIN	MALSU1	Infratentorial	Adult
chr7	55000	77425000	77370001	13	5	0	0.38461538461538464	0	GAIN	IGF2BP3	Infratentorial	Adult
chr7	55000	77425000	77370001	13	5	0	0.38461538461538464	0	GAIN	TRA2A	Infratentorial	Adult
chr7	55000	77425000	77370001	13	5	0	0.38461538461538464	0	GAIN	CCDC126	Infratentorial	Adult
chr7	55000	77425000	77370001	13	5	0	0.38461538461538464	0	GAIN	FAM221A	Infratentorial	Adult
chr7	55000	77425000	77370001	13	5	0	0.38461538461538464	0	GAIN	STK31	Infratentorial	Adult
chr7	55000	77425000	77370001	13	5	0	0.38461538461538464	0	GAIN	NPY	Infratentorial	Adult
chr7	55000	77425000	77370001	13	5	0	0.38461538461538464	0	GAIN	MPP6	Infratentorial	Adult
chr7	55000	77425000	77370001	13	5	0	0.38461538461538464	0	GAIN	DFNA5	Infratentorial	Adult
chr7	55000	77425000	77370001	13	5	0	0.38461538461538464	0	GAIN	OSBPL3	Infratentorial	Adult
chr7	55000	77425000	77370001	13	5	0	0.38461538461538464	0	GAIN	CYCS	Infratentorial	Adult
chr7	55000	77425000	77370001	13	5	0	0.38461538461538464	0	GAIN	C7orf31	Infratentorial	Adult
chr7	55000	77425000	77370001	13	5	0	0.38461538461538464	0	GAIN	NPVF	Infratentorial	Adult
chr7	55000	77425000	77370001	13	5	0	0.38461538461538464	0	GAIN	NFE2L3	Infratentorial	Adult
chr7	55000	77425000	77370001	13	5	0	0.38461538461538464	0	GAIN	HNRNPA2B1	Infratentorial	Adult
chr7	55000	77425000	77370001	13	5	0	0.38461538461538464	0	GAIN	CBX3	Infratentorial	Adult
chr7	55000	77425000	77370001	13	5	0	0.38461538461538464	0	GAIN	SNX10	Infratentorial	Adult
chr7	55000	77425000	77370001	13	5	0	0.38461538461538464	0	GAIN	SKAP2	Infratentorial	Adult
chr7	55000	77425000	77370001	13	5	0	0.38461538461538464	0	GAIN	HOXA1	Infratentorial	Adult
chr7	55000	77425000	77370001	13	5	0	0.38461538461538464	0	GAIN	HOXA2	Infratentorial	Adult
chr7	55000	77425000	77370001	13	5	0	0.38461538461538464	0	GAIN	HOXA3	Infratentorial	Adult
chr7	55000	77425000	77370001	13	5	0	0.38461538461538464	0	GAIN	HOXA4	Infratentorial	Adult
chr7	55000	77425000	77370001	13	5	0	0.38461538461538464	0	GAIN	HOXA5	Infratentorial	Adult
chr7	55000	77425000	77370001	13	5	0	0.38461538461538464	0	GAIN	HOXA6	Infratentorial	Adult
chr7	55000	77425000	77370001	13	5	0	0.38461538461538464	0	GAIN	HOXA7	Infratentorial	Adult
chr7	55000	77425000	77370001	13	5	0	0.38461538461538464	0	GAIN	HOXA9	Infratentorial	Adult
chr7	55000	77425000	77370001	13	5	0	0.38461538461538464	0	GAIN	HOXA10-HOXA9	Infratentorial	Adult
chr7	55000	77425000	77370001	13	5	0	0.38461538461538464	0	GAIN	HOXA10	Infratentorial	Adult
chr7	55000	77425000	77370001	13	5	0	0.38461538461538464	0	GAIN	HOXA11	Infratentorial	Adult
chr7	55000	77425000	77370001	13	5	0	0.38461538461538464	0	GAIN	HOXA13	Infratentorial	Adult
chr7	55000	77425000	77370001	13	5	0	0.38461538461538464	0	GAIN	EVX1	Infratentorial	Adult
chr7	55000	77425000	77370001	13	5	0	0.38461538461538464	0	GAIN	HIBADH	Infratentorial	Adult
chr7	55000	77425000	77370001	13	5	0	0.38461538461538464	0	GAIN	TAX1BP1	Infratentorial	Adult
chr7	55000	77425000	77370001	13	5	0	0.38461538461538464	0	GAIN	JAZF1	Infratentorial	Adult
chr7	55000	77425000	77370001	13	5	0	0.38461538461538464	0	GAIN	CREB5	Infratentorial	Adult
chr7	55000	77425000	77370001	13	5	0	0.38461538461538464	0	GAIN	TRIL	Infratentorial	Adult
chr7	55000	77425000	77370001	13	5	0	0.38461538461538464	0	GAIN	CPVL	Infratentorial	Adult
chr7	55000	77425000	77370001	13	5	0	0.38461538461538464	0	GAIN	RP5-1189D6.2	Infratentorial	Adult
chr7	55000	77425000	77370001	13	5	0	0.38461538461538464	0	GAIN	CHN2	Infratentorial	Adult
chr7	55000	77425000	77370001	13	5	0	0.38461538461538464	0	GAIN	PRR15	Infratentorial	Adult
chr7	55000	77425000	77370001	13	5	0	0.38461538461538464	0	GAIN	WIPF3	Infratentorial	Adult
chr7	55000	77425000	77370001	13	5	0	0.38461538461538464	0	GAIN	SCRN1	Infratentorial	Adult
chr7	55000	77425000	77370001	13	5	0	0.38461538461538464	0	GAIN	FKBP14	Infratentorial	Adult
chr7	55000	77425000	77370001	13	5	0	0.38461538461538464	0	GAIN	PLEKHA8	Infratentorial	Adult
chr7	55000	77425000	77370001	13	5	0	0.38461538461538464	0	GAIN	MTURN	Infratentorial	Adult
chr7	55000	77425000	77370001	13	5	0	0.38461538461538464	0	GAIN	ZNRF2	Infratentorial	Adult
chr7	55000	77425000	77370001	13	5	0	0.38461538461538464	0	GAIN	GS1-114I9.3	Infratentorial	Adult
chr7	55000	77425000	77370001	13	5	0	0.38461538461538464	0	GAIN	NOD1	Infratentorial	Adult
chr7	55000	77425000	77370001	13	5	0	0.38461538461538464	0	GAIN	GGCT	Infratentorial	Adult
chr7	55000	77425000	77370001	13	5	0	0.38461538461538464	0	GAIN	RP4-777O23.3	Infratentorial	Adult
chr7	55000	77425000	77370001	13	5	0	0.38461538461538464	0	GAIN	GARS	Infratentorial	Adult
chr7	55000	77425000	77370001	13	5	0	0.38461538461538464	0	GAIN	CRHR2	Infratentorial	Adult
chr7	55000	77425000	77370001	13	5	0	0.38461538461538464	0	GAIN	INMT	Infratentorial	Adult
chr7	55000	77425000	77370001	13	5	0	0.38461538461538464	0	GAIN	INMT-FAM188B	Infratentorial	Adult
chr7	55000	77425000	77370001	13	5	0	0.38461538461538464	0	GAIN	FAM188B	Infratentorial	Adult
chr7	55000	77425000	77370001	13	5	0	0.38461538461538464	0	GAIN	RP5-877J2.1	Infratentorial	Adult
chr7	55000	77425000	77370001	13	5	0	0.38461538461538464	0	GAIN	AQP1	Infratentorial	Adult
chr7	55000	77425000	77370001	13	5	0	0.38461538461538464	0	GAIN	GHRHR	Infratentorial	Adult
chr7	55000	77425000	77370001	13	5	0	0.38461538461538464	0	GAIN	ADCYAP1R1	Infratentorial	Adult
chr7	55000	77425000	77370001	13	5	0	0.38461538461538464	0	GAIN	NEUROD6	Infratentorial	Adult
chr7	55000	77425000	77370001	13	5	0	0.38461538461538464	0	GAIN	CCDC129	Infratentorial	Adult
chr7	55000	77425000	77370001	13	5	0	0.38461538461538464	0	GAIN	PPP1R17	Infratentorial	Adult
chr7	55000	77425000	77370001	13	5	0	0.38461538461538464	0	GAIN	PDE1C	Infratentorial	Adult
chr7	55000	77425000	77370001	13	5	0	0.38461538461538464	0	GAIN	LSM5	Infratentorial	Adult
chr7	55000	77425000	77370001	13	5	0	0.38461538461538464	0	GAIN	AVL9	Infratentorial	Adult
chr7	55000	77425000	77370001	13	5	0	0.38461538461538464	0	GAIN	KBTBD2	Infratentorial	Adult
chr7	55000	77425000	77370001	13	5	0	0.38461538461538464	0	GAIN	FKBP9	Infratentorial	Adult
chr7	55000	77425000	77370001	13	5	0	0.38461538461538464	0	GAIN	NT5C3A	Infratentorial	Adult
chr7	55000	77425000	77370001	13	5	0	0.38461538461538464	0	GAIN	RP9	Infratentorial	Adult
chr7	55000	77425000	77370001	13	5	0	0.38461538461538464	0	GAIN	BBS9	Infratentorial	Adult
chr7	55000	77425000	77370001	13	5	0	0.38461538461538464	0	GAIN	BMPER	Infratentorial	Adult
chr7	55000	77425000	77370001	13	5	0	0.38461538461538464	0	GAIN	NPSR1	Infratentorial	Adult
chr7	55000	77425000	77370001	13	5	0	0.38461538461538464	0	GAIN	DPY19L1	Infratentorial	Adult
chr7	55000	77425000	77370001	13	5	0	0.38461538461538464	0	GAIN	TBX20	Infratentorial	Adult
chr7	55000	77425000	77370001	13	5	0	0.38461538461538464	0	GAIN	HERPUD2	Infratentorial	Adult
chr7	55000	77425000	77370001	13	5	0	0.38461538461538464	0	GAIN	2007-09-01	Infratentorial	Adult
chr7	55000	77425000	77370001	13	5	0	0.38461538461538464	0	GAIN	EEPD1	Infratentorial	Adult
chr7	55000	77425000	77370001	13	5	0	0.38461538461538464	0	GAIN	KIAA0895	Infratentorial	Adult
chr7	55000	77425000	77370001	13	5	0	0.38461538461538464	0	GAIN	ANLN	Infratentorial	Adult
chr7	55000	77425000	77370001	13	5	0	0.38461538461538464	0	GAIN	AOAH	Infratentorial	Adult
chr7	55000	77425000	77370001	13	5	0	0.38461538461538464	0	GAIN	ELMO1	Infratentorial	Adult
chr7	55000	77425000	77370001	13	5	0	0.38461538461538464	0	GAIN	GPR141	Infratentorial	Adult
chr7	55000	77425000	77370001	13	5	0	0.38461538461538464	0	GAIN	EPDR1	Infratentorial	Adult
chr7	55000	77425000	77370001	13	5	0	0.38461538461538464	0	GAIN	NME8	Infratentorial	Adult
chr7	55000	77425000	77370001	13	5	0	0.38461538461538464	0	GAIN	SFRP4	Infratentorial	Adult
chr7	55000	77425000	77370001	13	5	0	0.38461538461538464	0	GAIN	STARD3NL	Infratentorial	Adult
chr7	55000	77425000	77370001	13	5	0	0.38461538461538464	0	GAIN	AMPH	Infratentorial	Adult
chr7	55000	77425000	77370001	13	5	0	0.38461538461538464	0	GAIN	VPS41	Infratentorial	Adult
chr7	55000	77425000	77370001	13	5	0	0.38461538461538464	0	GAIN	POU6F2	Infratentorial	Adult
chr7	55000	77425000	77370001	13	5	0	0.38461538461538464	0	GAIN	YAE1D1	Infratentorial	Adult
chr7	55000	77425000	77370001	13	5	0	0.38461538461538464	0	GAIN	RALA	Infratentorial	Adult
chr7	55000	77425000	77370001	13	5	0	0.38461538461538464	0	GAIN	CDK13	Infratentorial	Adult
chr7	55000	77425000	77370001	13	5	0	0.38461538461538464	0	GAIN	MPLKIP	Infratentorial	Adult
chr7	55000	77425000	77370001	13	5	0	0.38461538461538464	0	GAIN	SUGCT	Infratentorial	Adult
chr7	55000	77425000	77370001	13	5	0	0.38461538461538464	0	GAIN	INHBA	Infratentorial	Adult
chr7	55000	77425000	77370001	13	5	0	0.38461538461538464	0	GAIN	GLI3	Infratentorial	Adult
chr7	55000	77425000	77370001	13	5	0	0.38461538461538464	0	GAIN	C7orf25	Infratentorial	Adult
chr7	55000	77425000	77370001	13	5	0	0.38461538461538464	0	GAIN	RP11-111K18.1	Infratentorial	Adult
chr7	55000	77425000	77370001	13	5	0	0.38461538461538464	0	GAIN	PSMA2	Infratentorial	Adult
chr7	55000	77425000	77370001	13	5	0	0.38461538461538464	0	GAIN	MRPL32	Infratentorial	Adult
chr7	55000	77425000	77370001	13	5	0	0.38461538461538464	0	GAIN	HECW1	Infratentorial	Adult
chr7	55000	77425000	77370001	13	5	0	0.38461538461538464	0	GAIN	STK17A	Infratentorial	Adult
chr7	55000	77425000	77370001	13	5	0	0.38461538461538464	0	GAIN	COA1	Infratentorial	Adult
chr7	55000	77425000	77370001	13	5	0	0.38461538461538464	0	GAIN	BLVRA	Infratentorial	Adult
chr7	55000	77425000	77370001	13	5	0	0.38461538461538464	0	GAIN	MRPS24	Infratentorial	Adult
chr7	55000	77425000	77370001	13	5	0	0.38461538461538464	0	GAIN	URGCP-MRPS24	Infratentorial	Adult
chr7	55000	77425000	77370001	13	5	0	0.38461538461538464	0	GAIN	URGCP	Infratentorial	Adult
chr7	55000	77425000	77370001	13	5	0	0.38461538461538464	0	GAIN	UBE2D4	Infratentorial	Adult
chr7	55000	77425000	77370001	13	5	0	0.38461538461538464	0	GAIN	SPDYE1	Infratentorial	Adult
chr7	55000	77425000	77370001	13	5	0	0.38461538461538464	0	GAIN	DBNL	Infratentorial	Adult
chr7	55000	77425000	77370001	13	5	0	0.38461538461538464	0	GAIN	PGAM2	Infratentorial	Adult
chr7	55000	77425000	77370001	13	5	0	0.38461538461538464	0	GAIN	POLM	Infratentorial	Adult
chr7	55000	77425000	77370001	13	5	0	0.38461538461538464	0	GAIN	AEBP1	Infratentorial	Adult
chr7	55000	77425000	77370001	13	5	0	0.38461538461538464	0	GAIN	POLD2	Infratentorial	Adult
chr7	55000	77425000	77370001	13	5	0	0.38461538461538464	0	GAIN	MYL7	Infratentorial	Adult
chr7	55000	77425000	77370001	13	5	0	0.38461538461538464	0	GAIN	GCK	Infratentorial	Adult
chr7	55000	77425000	77370001	13	5	0	0.38461538461538464	0	GAIN	YKT6	Infratentorial	Adult
chr7	55000	77425000	77370001	13	5	0	0.38461538461538464	0	GAIN	CAMK2B	Infratentorial	Adult
chr7	55000	77425000	77370001	13	5	0	0.38461538461538464	0	GAIN	NUDCD3	Infratentorial	Adult
chr7	55000	77425000	77370001	13	5	0	0.38461538461538464	0	GAIN	NPC1L1	Infratentorial	Adult
chr7	55000	77425000	77370001	13	5	0	0.38461538461538464	0	GAIN	DDX56	Infratentorial	Adult
chr7	55000	77425000	77370001	13	5	0	0.38461538461538464	0	GAIN	TMED4	Infratentorial	Adult
chr7	55000	77425000	77370001	13	5	0	0.38461538461538464	0	GAIN	OGDH	Infratentorial	Adult
chr7	55000	77425000	77370001	13	5	0	0.38461538461538464	0	GAIN	ZMIZ2	Infratentorial	Adult
chr7	55000	77425000	77370001	13	5	0	0.38461538461538464	0	GAIN	PPIA	Infratentorial	Adult
chr7	55000	77425000	77370001	13	5	0	0.38461538461538464	0	GAIN	H2AFV	Infratentorial	Adult
chr7	55000	77425000	77370001	13	5	0	0.38461538461538464	0	GAIN	PURB	Infratentorial	Adult
chr7	55000	77425000	77370001	13	5	0	0.38461538461538464	0	GAIN	MYO1G	Infratentorial	Adult
chr7	55000	77425000	77370001	13	5	0	0.38461538461538464	0	GAIN	CCM2	Infratentorial	Adult
chr7	55000	77425000	77370001	13	5	0	0.38461538461538464	0	GAIN	NACAD	Infratentorial	Adult
chr7	55000	77425000	77370001	13	5	0	0.38461538461538464	0	GAIN	TBRG4	Infratentorial	Adult
chr7	55000	77425000	77370001	13	5	0	0.38461538461538464	0	GAIN	RAMP3	Infratentorial	Adult
chr7	55000	77425000	77370001	13	5	0	0.38461538461538464	0	GAIN	ADCY1	Infratentorial	Adult
chr7	55000	77425000	77370001	13	5	0	0.38461538461538464	0	GAIN	IGFBP1	Infratentorial	Adult
chr7	55000	77425000	77370001	13	5	0	0.38461538461538464	0	GAIN	IGFBP3	Infratentorial	Adult
chr7	55000	77425000	77370001	13	5	0	0.38461538461538464	0	GAIN	TNS3	Infratentorial	Adult
chr7	55000	77425000	77370001	13	5	0	0.38461538461538464	0	GAIN	HUS1	Infratentorial	Adult
chr7	55000	77425000	77370001	13	5	0	0.38461538461538464	0	GAIN	PKD1L1	Infratentorial	Adult
chr7	55000	77425000	77370001	13	5	0	0.38461538461538464	0	GAIN	SUN3	Infratentorial	Adult
chr7	55000	77425000	77370001	13	5	0	0.38461538461538464	0	GAIN	C7orf57	Infratentorial	Adult
chr7	55000	77425000	77370001	13	5	0	0.38461538461538464	0	GAIN	UPP1	Infratentorial	Adult
chr7	55000	77425000	77370001	13	5	0	0.38461538461538464	0	GAIN	ABCA13	Infratentorial	Adult
chr7	55000	77425000	77370001	13	5	0	0.38461538461538464	0	GAIN	VWC2	Infratentorial	Adult
chr7	55000	77425000	77370001	13	5	0	0.38461538461538464	0	GAIN	ZPBP	Infratentorial	Adult
chr7	55000	77425000	77370001	13	5	0	0.38461538461538464	0	GAIN	C7orf72	Infratentorial	Adult
chr7	55000	77425000	77370001	13	5	0	0.38461538461538464	0	GAIN	IKZF1	Infratentorial	Adult
chr7	55000	77425000	77370001	13	5	0	0.38461538461538464	0	GAIN	FIGNL1	Infratentorial	Adult
chr7	55000	77425000	77370001	13	5	0	0.38461538461538464	0	GAIN	DDC	Infratentorial	Adult
chr7	55000	77425000	77370001	13	5	0	0.38461538461538464	0	GAIN	GRB10	Infratentorial	Adult
chr7	55000	77425000	77370001	13	5	0	0.38461538461538464	0	GAIN	COBL	Infratentorial	Adult
chr7	55000	77425000	77370001	13	5	0	0.38461538461538464	0	GAIN	POM121L12	Infratentorial	Adult
chr7	55000	77425000	77370001	13	5	0	0.38461538461538464	0	GAIN	VSTM2A	Infratentorial	Adult
chr7	55000	77425000	77370001	13	5	0	0.38461538461538464	0	GAIN	SEC61G	Infratentorial	Adult
chr7	55000	77425000	77370001	13	5	0	0.38461538461538464	0	GAIN	EGFR	Infratentorial	Adult
chr7	55000	77425000	77370001	13	5	0	0.38461538461538464	0	GAIN	LANCL2	Infratentorial	Adult
chr7	55000	77425000	77370001	13	5	0	0.38461538461538464	0	GAIN	VOPP1	Infratentorial	Adult
chr7	55000	77425000	77370001	13	5	0	0.38461538461538464	0	GAIN	2014-09-01	Infratentorial	Adult
chr7	55000	77425000	77370001	13	5	0	0.38461538461538464	0	GAIN	RP11-15K19.2	Infratentorial	Adult
chr7	55000	77425000	77370001	13	5	0	0.38461538461538464	0	GAIN	ZNF713	Infratentorial	Adult
chr7	55000	77425000	77370001	13	5	0	0.38461538461538464	0	GAIN	GBAS	Infratentorial	Adult
chr7	55000	77425000	77370001	13	5	0	0.38461538461538464	0	GAIN	MRPS17	Infratentorial	Adult
chr7	55000	77425000	77370001	13	5	0	0.38461538461538464	0	GAIN	PSPH	Infratentorial	Adult
chr7	55000	77425000	77370001	13	5	0	0.38461538461538464	0	GAIN	CCT6A	Infratentorial	Adult
chr7	55000	77425000	77370001	13	5	0	0.38461538461538464	0	GAIN	SUMF2	Infratentorial	Adult
chr7	55000	77425000	77370001	13	5	0	0.38461538461538464	0	GAIN	PHKG1	Infratentorial	Adult
chr7	55000	77425000	77370001	13	5	0	0.38461538461538464	0	GAIN	CHCHD2	Infratentorial	Adult
chr7	55000	77425000	77370001	13	5	0	0.38461538461538464	0	GAIN	NUPR2	Infratentorial	Adult
chr7	55000	77425000	77370001	13	5	0	0.38461538461538464	0	GAIN	ZNF479	Infratentorial	Adult
chr7	55000	77425000	77370001	13	5	0	0.38461538461538464	0	GAIN	ZNF716	Infratentorial	Adult
chr7	55000	77425000	77370001	13	5	0	0.38461538461538464	0	GAIN	RP11-561N12.2	Infratentorial	Adult
chr7	55000	77425000	77370001	13	5	0	0.38461538461538464	0	GAIN	ZNF727	Infratentorial	Adult
chr7	55000	77425000	77370001	13	5	0	0.38461538461538464	0	GAIN	ZNF735	Infratentorial	Adult
chr7	55000	77425000	77370001	13	5	0	0.38461538461538464	0	GAIN	ZNF679	Infratentorial	Adult
chr7	55000	77425000	77370001	13	5	0	0.38461538461538464	0	GAIN	ZNF736	Infratentorial	Adult
chr7	55000	77425000	77370001	13	5	0	0.38461538461538464	0	GAIN	ZNF680	Infratentorial	Adult
chr7	55000	77425000	77370001	13	5	0	0.38461538461538464	0	GAIN	ZNF107	Infratentorial	Adult
chr7	55000	77425000	77370001	13	5	0	0.38461538461538464	0	GAIN	ZNF138	Infratentorial	Adult
chr7	55000	77425000	77370001	13	5	0	0.38461538461538464	0	GAIN	ZNF273	Infratentorial	Adult
chr7	55000	77425000	77370001	13	5	0	0.38461538461538464	0	GAIN	ZNF117	Infratentorial	Adult
chr7	55000	77425000	77370001	13	5	0	0.38461538461538464	0	GAIN	ERV3-1	Infratentorial	Adult
chr7	55000	77425000	77370001	13	5	0	0.38461538461538464	0	GAIN	ZNF92	Infratentorial	Adult
chr7	55000	77425000	77370001	13	5	0	0.38461538461538464	0	GAIN	VKORC1L1	Infratentorial	Adult
chr7	55000	77425000	77370001	13	5	0	0.38461538461538464	0	GAIN	GUSB	Infratentorial	Adult
chr7	55000	77425000	77370001	13	5	0	0.38461538461538464	0	GAIN	ASL	Infratentorial	Adult
chr7	55000	77425000	77370001	13	5	0	0.38461538461538464	0	GAIN	AC068533.7	Infratentorial	Adult
chr7	55000	77425000	77370001	13	5	0	0.38461538461538464	0	GAIN	CRCP	Infratentorial	Adult
chr7	55000	77425000	77370001	13	5	0	0.38461538461538464	0	GAIN	TPST1	Infratentorial	Adult
chr7	55000	77425000	77370001	13	5	0	0.38461538461538464	0	GAIN	KCTD7	Infratentorial	Adult
chr7	55000	77425000	77370001	13	5	0	0.38461538461538464	0	GAIN	RP11-792A8.5	Infratentorial	Adult
chr7	55000	77425000	77370001	13	5	0	0.38461538461538464	0	GAIN	RABGEF1	Infratentorial	Adult
chr7	55000	77425000	77370001	13	5	0	0.38461538461538464	0	GAIN	TMEM248	Infratentorial	Adult
chr7	55000	77425000	77370001	13	5	0	0.38461538461538464	0	GAIN	SBDS	Infratentorial	Adult
chr7	55000	77425000	77370001	13	5	0	0.38461538461538464	0	GAIN	TYW1	Infratentorial	Adult
chr7	55000	77425000	77370001	13	5	0	0.38461538461538464	0	GAIN	AUTS2	Infratentorial	Adult
chr7	55000	77425000	77370001	13	5	0	0.38461538461538464	0	GAIN	WBSCR17	Infratentorial	Adult
chr7	55000	77425000	77370001	13	5	0	0.38461538461538464	0	GAIN	CALN1	Infratentorial	Adult
chr7	55000	77425000	77370001	13	5	0	0.38461538461538464	0	GAIN	TYW1B	Infratentorial	Adult
chr7	55000	77425000	77370001	13	5	0	0.38461538461538464	0	GAIN	POM121	Infratentorial	Adult
chr7	55000	77425000	77370001	13	5	0	0.38461538461538464	0	GAIN	TRIM74	Infratentorial	Adult
chr7	55000	77425000	77370001	13	5	0	0.38461538461538464	0	GAIN	NSUN5	Infratentorial	Adult
chr7	55000	77425000	77370001	13	5	0	0.38461538461538464	0	GAIN	TRIM50	Infratentorial	Adult
chr7	55000	77425000	77370001	13	5	0	0.38461538461538464	0	GAIN	FKBP6	Infratentorial	Adult
chr7	55000	77425000	77370001	13	5	0	0.38461538461538464	0	GAIN	FZD9	Infratentorial	Adult
chr7	55000	77425000	77370001	13	5	0	0.38461538461538464	0	GAIN	BAZ1B	Infratentorial	Adult
chr7	55000	77425000	77370001	13	5	0	0.38461538461538464	0	GAIN	BCL7B	Infratentorial	Adult
chr7	55000	77425000	77370001	13	5	0	0.38461538461538464	0	GAIN	TBL2	Infratentorial	Adult
chr7	55000	77425000	77370001	13	5	0	0.38461538461538464	0	GAIN	MLXIPL	Infratentorial	Adult
chr7	55000	77425000	77370001	13	5	0	0.38461538461538464	0	GAIN	VPS37D	Infratentorial	Adult
chr7	55000	77425000	77370001	13	5	0	0.38461538461538464	0	GAIN	DNAJC30	Infratentorial	Adult
chr7	55000	77425000	77370001	13	5	0	0.38461538461538464	0	GAIN	WBSCR22	Infratentorial	Adult
chr7	55000	77425000	77370001	13	5	0	0.38461538461538464	0	GAIN	STX1A	Infratentorial	Adult
chr7	55000	77425000	77370001	13	5	0	0.38461538461538464	0	GAIN	ABHD11	Infratentorial	Adult
chr7	55000	77425000	77370001	13	5	0	0.38461538461538464	0	GAIN	CLDN3	Infratentorial	Adult
chr7	55000	77425000	77370001	13	5	0	0.38461538461538464	0	GAIN	CLDN4	Infratentorial	Adult
chr7	55000	77425000	77370001	13	5	0	0.38461538461538464	0	GAIN	WBSCR27	Infratentorial	Adult
chr7	55000	77425000	77370001	13	5	0	0.38461538461538464	0	GAIN	WBSCR28	Infratentorial	Adult
chr7	55000	77425000	77370001	13	5	0	0.38461538461538464	0	GAIN	ELN	Infratentorial	Adult
chr7	55000	77425000	77370001	13	5	0	0.38461538461538464	0	GAIN	LIMK1	Infratentorial	Adult
chr7	55000	77425000	77370001	13	5	0	0.38461538461538464	0	GAIN	EIF4H	Infratentorial	Adult
chr7	55000	77425000	77370001	13	5	0	0.38461538461538464	0	GAIN	LAT2	Infratentorial	Adult
chr7	55000	77425000	77370001	13	5	0	0.38461538461538464	0	GAIN	RFC2	Infratentorial	Adult
chr7	55000	77425000	77370001	13	5	0	0.38461538461538464	0	GAIN	CLIP2	Infratentorial	Adult
chr7	55000	77425000	77370001	13	5	0	0.38461538461538464	0	GAIN	GTF2IRD1	Infratentorial	Adult
chr7	55000	77425000	77370001	13	5	0	0.38461538461538464	0	GAIN	GTF2I	Infratentorial	Adult
chr7	55000	77425000	77370001	13	5	0	0.38461538461538464	0	GAIN	NCF1	Infratentorial	Adult
chr7	55000	77425000	77370001	13	5	0	0.38461538461538464	0	GAIN	GTF2IRD2	Infratentorial	Adult
chr7	55000	77425000	77370001	13	5	0	0.38461538461538464	0	GAIN	GATSL1	Infratentorial	Adult
chr7	55000	77425000	77370001	13	5	0	0.38461538461538464	0	GAIN	WBSCR16	Infratentorial	Adult
chr7	55000	77425000	77370001	13	5	0	0.38461538461538464	0	GAIN	GTF2IRD2B	Infratentorial	Adult
chr7	55000	77425000	77370001	13	5	0	0.38461538461538464	0	GAIN	GATSL2	Infratentorial	Adult
chr7	55000	77425000	77370001	13	5	0	0.38461538461538464	0	GAIN	TRIM73	Infratentorial	Adult
chr7	55000	77425000	77370001	13	5	0	0.38461538461538464	0	GAIN	POM121C	Infratentorial	Adult
chr7	55000	77425000	77370001	13	5	0	0.38461538461538464	0	GAIN	SPDYE5	Infratentorial	Adult
chr7	55000	77425000	77370001	13	5	0	0.38461538461538464	0	GAIN	HIP1	Infratentorial	Adult
chr7	55000	77425000	77370001	13	5	0	0.38461538461538464	0	GAIN	CCL26	Infratentorial	Adult
chr7	55000	77425000	77370001	13	5	0	0.38461538461538464	0	GAIN	CCL24	Infratentorial	Adult
chr7	55000	77425000	77370001	13	5	0	0.38461538461538464	0	GAIN	RHBDD2	Infratentorial	Adult
chr7	55000	77425000	77370001	13	5	0	0.38461538461538464	0	GAIN	POR	Infratentorial	Adult
chr7	55000	77425000	77370001	13	5	0	0.38461538461538464	0	GAIN	TMEM120A	Infratentorial	Adult
chr7	55000	77425000	77370001	13	5	0	0.38461538461538464	0	GAIN	STYXL1	Infratentorial	Adult
chr7	55000	77425000	77370001	13	5	0	0.38461538461538464	0	GAIN	MDH2	Infratentorial	Adult
chr7	55000	77425000	77370001	13	5	0	0.38461538461538464	0	GAIN	SRRM3	Infratentorial	Adult
chr7	55000	77425000	77370001	13	5	0	0.38461538461538464	0	GAIN	HSPB1	Infratentorial	Adult
chr7	55000	77425000	77370001	13	5	0	0.38461538461538464	0	GAIN	YWHAG	Infratentorial	Adult
chr7	55000	77425000	77370001	13	5	0	0.38461538461538464	0	GAIN	SSC4D	Infratentorial	Adult
chr7	55000	77425000	77370001	13	5	0	0.38461538461538464	0	GAIN	ZP3	Infratentorial	Adult
chr7	55000	77425000	77370001	13	5	0	0.38461538461538464	0	GAIN	DTX2	Infratentorial	Adult
chr7	55000	77425000	77370001	13	5	0	0.38461538461538464	0	GAIN	UPK3B	Infratentorial	Adult
chr7	55000	77425000	77370001	13	5	0	0.38461538461538464	0	GAIN	SPDYE16	Infratentorial	Adult
chr7	55000	77425000	77370001	13	5	0	0.38461538461538464	0	GAIN	POMZP3	Infratentorial	Adult
chr7	55000	77425000	77370001	13	5	0	0.38461538461538464	0	GAIN	CCDC146	Infratentorial	Adult
chr7	55000	77425000	77370001	13	5	0	0.38461538461538464	0	GAIN	FGL2	Infratentorial	Adult
chr7	55000	77425000	77370001	13	5	0	0.38461538461538464	0	GAIN	GSAP	Infratentorial	Adult
chr7	55000	77425000	77370001	13	5	0	0.38461538461538464	0	GAIN	PTPN12	Infratentorial	Adult
chr7	55000	77425000	77370001	13	5	0	0.38461538461538464	0	GAIN	RSBN1L	Infratentorial	Adult
chr7	55000	77425000	77370001	13	5	0	0.38461538461538464	0	GAIN	TMEM60	Infratentorial	Adult
chr7	77550000	80525000	2975001	13	5	0	0.38461538461538464	0	GAIN	PHTF2	Infratentorial	Adult
chr7	77550000	80525000	2975001	13	5	0	0.38461538461538464	0	GAIN	MAGI2	Infratentorial	Adult
chr7	77550000	80525000	2975001	13	5	0	0.38461538461538464	0	GAIN	GNAI1	Infratentorial	Adult
chr7	77550000	80525000	2975001	13	5	0	0.38461538461538464	0	GAIN	CD36	Infratentorial	Adult
chr7	77550000	80525000	2975001	13	5	0	0.38461538461538464	0	GAIN	GNAT3	Infratentorial	Adult
chr7	77550000	80525000	2975001	13	5	0	0.38461538461538464	0	GAIN	SEMA3C	Infratentorial	Adult
chr7	80525001	80949999	424999	11	5	0	0.38461538461538464	0	GAIN	SEMA3C	Infratentorial	Adult
chr7	80950000	84175000	3225001	13	5	2	0.38461538461538464	0.15384615384615385	GAIN	HGF	Infratentorial	Adult
chr7	80950000	84175000	3225001	13	5	2	0.38461538461538464	0.15384615384615385	GAIN	CACNA2D1	Infratentorial	Adult
chr7	80950000	84175000	3225001	13	5	2	0.38461538461538464	0.15384615384615385	GAIN	PCLO	Infratentorial	Adult
chr7	80950000	84175000	3225001	13	5	2	0.38461538461538464	0.15384615384615385	GAIN	SEMA3E	Infratentorial	Adult
chr7	80950000	84175000	3225001	13	5	2	0.38461538461538464	0.15384615384615385	GAIN	SEMA3A	Infratentorial	Adult
chr7	84175001	84699999	524999	12	5	1	0.38461538461538464	0.07692307692307693	GAIN	SEMA3D	Infratentorial	Adult
chr7	84700000	85550000	850001	13	5	1	0.38461538461538464	0.07692307692307693	GAIN	SEMA3D	Infratentorial	Adult
chr7	85550001	86399999	849999	12	5	0	0.38461538461538464	0	GAIN	GRM3	Infratentorial	Adult
chr7	86400000	86650000	250001	13	5	0	0.38461538461538464	0	GAIN	GRM3	Infratentorial	Adult
chr7	86400000	86650000	250001	13	5	0	0.38461538461538464	0	GAIN	KIAA1324L	Infratentorial	Adult
chr5	55000	122800000	122745001	13	6	0	0.46153846153846156	0	GAIN	PLEKHG4B	Infratentorial	Adult
chr5	55000	122800000	122745001	13	6	0	0.46153846153846156	0	GAIN	LRRC14B	Infratentorial	Adult
chr5	55000	122800000	122745001	13	6	0	0.46153846153846156	0	GAIN	CCDC127	Infratentorial	Adult
chr5	55000	122800000	122745001	13	6	0	0.46153846153846156	0	GAIN	SDHA	Infratentorial	Adult
chr5	55000	122800000	122745001	13	6	0	0.46153846153846156	0	GAIN	PDCD6	Infratentorial	Adult
chr5	55000	122800000	122745001	13	6	0	0.46153846153846156	0	GAIN	AHRR	Infratentorial	Adult
chr5	55000	122800000	122745001	13	6	0	0.46153846153846156	0	GAIN	EXOC3	Infratentorial	Adult
chr5	55000	122800000	122745001	13	6	0	0.46153846153846156	0	GAIN	SLC9A3	Infratentorial	Adult
chr5	55000	122800000	122745001	13	6	0	0.46153846153846156	0	GAIN	CEP72	Infratentorial	Adult
chr5	55000	122800000	122745001	13	6	0	0.46153846153846156	0	GAIN	TPPP	Infratentorial	Adult
chr5	55000	122800000	122745001	13	6	0	0.46153846153846156	0	GAIN	ZDHHC11B	Infratentorial	Adult
chr5	55000	122800000	122745001	13	6	0	0.46153846153846156	0	GAIN	ZDHHC11	Infratentorial	Adult
chr5	55000	122800000	122745001	13	6	0	0.46153846153846156	0	GAIN	BRD9	Infratentorial	Adult
chr5	55000	122800000	122745001	13	6	0	0.46153846153846156	0	GAIN	TRIP13	Infratentorial	Adult
chr5	55000	122800000	122745001	13	6	0	0.46153846153846156	0	GAIN	NKD2	Infratentorial	Adult
chr5	55000	122800000	122745001	13	6	0	0.46153846153846156	0	GAIN	SLC12A7	Infratentorial	Adult
chr5	55000	122800000	122745001	13	6	0	0.46153846153846156	0	GAIN	SLC6A19	Infratentorial	Adult
chr5	55000	122800000	122745001	13	6	0	0.46153846153846156	0	GAIN	SLC6A18	Infratentorial	Adult
chr5	55000	122800000	122745001	13	6	0	0.46153846153846156	0	GAIN	TERT	Infratentorial	Adult
chr5	55000	122800000	122745001	13	6	0	0.46153846153846156	0	GAIN	CLPTM1L	Infratentorial	Adult
chr5	55000	122800000	122745001	13	6	0	0.46153846153846156	0	GAIN	SLC6A3	Infratentorial	Adult
chr5	55000	122800000	122745001	13	6	0	0.46153846153846156	0	GAIN	LPCAT1	Infratentorial	Adult
chr5	55000	122800000	122745001	13	6	0	0.46153846153846156	0	GAIN	MRPL36	Infratentorial	Adult
chr5	55000	122800000	122745001	13	6	0	0.46153846153846156	0	GAIN	NDUFS6	Infratentorial	Adult
chr5	55000	122800000	122745001	13	6	0	0.46153846153846156	0	GAIN	IRX4	Infratentorial	Adult
chr5	55000	122800000	122745001	13	6	0	0.46153846153846156	0	GAIN	IRX2	Infratentorial	Adult
chr5	55000	122800000	122745001	13	6	0	0.46153846153846156	0	GAIN	C5orf38	Infratentorial	Adult
chr5	55000	122800000	122745001	13	6	0	0.46153846153846156	0	GAIN	IRX1	Infratentorial	Adult
chr5	55000	122800000	122745001	13	6	0	0.46153846153846156	0	GAIN	ADAMTS16	Infratentorial	Adult
chr5	55000	122800000	122745001	13	6	0	0.46153846153846156	0	GAIN	ICE1	Infratentorial	Adult
chr5	55000	122800000	122745001	13	6	0	0.46153846153846156	0	GAIN	MED10	Infratentorial	Adult
chr5	55000	122800000	122745001	13	6	0	0.46153846153846156	0	GAIN	UBE2QL1	Infratentorial	Adult
chr5	55000	122800000	122745001	13	6	0	0.46153846153846156	0	GAIN	NSUN2	Infratentorial	Adult
chr5	55000	122800000	122745001	13	6	0	0.46153846153846156	0	GAIN	SRD5A1	Infratentorial	Adult
chr5	55000	122800000	122745001	13	6	0	0.46153846153846156	0	GAIN	PAPD7	Infratentorial	Adult
chr5	55000	122800000	122745001	13	6	0	0.46153846153846156	0	GAIN	ADCY2	Infratentorial	Adult
chr5	55000	122800000	122745001	13	6	0	0.46153846153846156	0	GAIN	C5orf49	Infratentorial	Adult
chr5	55000	122800000	122745001	13	6	0	0.46153846153846156	0	GAIN	MTRR	Infratentorial	Adult
chr5	55000	122800000	122745001	13	6	0	0.46153846153846156	0	GAIN	FASTKD3	Infratentorial	Adult
chr5	55000	122800000	122745001	13	6	0	0.46153846153846156	0	GAIN	SEMA5A	Infratentorial	Adult
chr5	55000	122800000	122745001	13	6	0	0.46153846153846156	0	GAIN	TAS2R1	Infratentorial	Adult
chr5	55000	122800000	122745001	13	6	0	0.46153846153846156	0	GAIN	FAM173B	Infratentorial	Adult
chr5	55000	122800000	122745001	13	6	0	0.46153846153846156	0	GAIN	CCT5	Infratentorial	Adult
chr5	55000	122800000	122745001	13	6	0	0.46153846153846156	0	GAIN	CMBL	Infratentorial	Adult
chr5	55000	122800000	122745001	13	6	0	0.46153846153846156	0	GAIN	2006-03-01	Infratentorial	Adult
chr5	55000	122800000	122745001	13	6	0	0.46153846153846156	0	GAIN	ROPN1L	Infratentorial	Adult
chr5	55000	122800000	122745001	13	6	0	0.46153846153846156	0	GAIN	ANKRD33B	Infratentorial	Adult
chr5	55000	122800000	122745001	13	6	0	0.46153846153846156	0	GAIN	DAP	Infratentorial	Adult
chr5	55000	122800000	122745001	13	6	0	0.46153846153846156	0	GAIN	CTNND2	Infratentorial	Adult
chr5	55000	122800000	122745001	13	6	0	0.46153846153846156	0	GAIN	DNAH5	Infratentorial	Adult
chr5	55000	122800000	122745001	13	6	0	0.46153846153846156	0	GAIN	TRIO	Infratentorial	Adult
chr5	55000	122800000	122745001	13	6	0	0.46153846153846156	0	GAIN	FAM105A	Infratentorial	Adult
chr5	55000	122800000	122745001	13	6	0	0.46153846153846156	0	GAIN	OTULIN	Infratentorial	Adult
chr5	55000	122800000	122745001	13	6	0	0.46153846153846156	0	GAIN	ANKH	Infratentorial	Adult
chr5	55000	122800000	122745001	13	6	0	0.46153846153846156	0	GAIN	FBXL7	Infratentorial	Adult
chr5	55000	122800000	122745001	13	6	0	0.46153846153846156	0	GAIN	2011-03-01	Infratentorial	Adult
chr5	55000	122800000	122745001	13	6	0	0.46153846153846156	0	GAIN	ZNF622	Infratentorial	Adult
chr5	55000	122800000	122745001	13	6	0	0.46153846153846156	0	GAIN	FAM134B	Infratentorial	Adult
chr5	55000	122800000	122745001	13	6	0	0.46153846153846156	0	GAIN	MYO10	Infratentorial	Adult
chr5	55000	122800000	122745001	13	6	0	0.46153846153846156	0	GAIN	BASP1	Infratentorial	Adult
chr5	55000	122800000	122745001	13	6	0	0.46153846153846156	0	GAIN	RP11-321E2.5	Infratentorial	Adult
chr5	55000	122800000	122745001	13	6	0	0.46153846153846156	0	GAIN	RP11-321E2.6	Infratentorial	Adult
chr5	55000	122800000	122745001	13	6	0	0.46153846153846156	0	GAIN	RP11-321E2.2	Infratentorial	Adult
chr5	55000	122800000	122745001	13	6	0	0.46153846153846156	0	GAIN	RP11-321E2.7	Infratentorial	Adult
chr5	55000	122800000	122745001	13	6	0	0.46153846153846156	0	GAIN	RP11-321E2.8	Infratentorial	Adult
chr5	55000	122800000	122745001	13	6	0	0.46153846153846156	0	GAIN	RP11-321E2.9	Infratentorial	Adult
chr5	55000	122800000	122745001	13	6	0	0.46153846153846156	0	GAIN	RP11-432M8.2	Infratentorial	Adult
chr5	55000	122800000	122745001	13	6	0	0.46153846153846156	0	GAIN	RP11-432M8.3	Infratentorial	Adult
chr5	55000	122800000	122745001	13	6	0	0.46153846153846156	0	GAIN	RP11-432M8.4	Infratentorial	Adult
chr5	55000	122800000	122745001	13	6	0	0.46153846153846156	0	GAIN	RP11-432M8.5	Infratentorial	Adult
chr5	55000	122800000	122745001	13	6	0	0.46153846153846156	0	GAIN	RP11-432M8.9	Infratentorial	Adult
chr5	55000	122800000	122745001	13	6	0	0.46153846153846156	0	GAIN	RP11-432M8.12	Infratentorial	Adult
chr5	55000	122800000	122745001	13	6	0	0.46153846153846156	0	GAIN	RP11-432M8.13	Infratentorial	Adult
chr5	55000	122800000	122745001	13	6	0	0.46153846153846156	0	GAIN	RP11-432M8.17	Infratentorial	Adult
chr5	55000	122800000	122745001	13	6	0	0.46153846153846156	0	GAIN	CDH18	Infratentorial	Adult
chr5	55000	122800000	122745001	13	6	0	0.46153846153846156	0	GAIN	CDH12	Infratentorial	Adult
chr5	55000	122800000	122745001	13	6	0	0.46153846153846156	0	GAIN	PRDM9	Infratentorial	Adult
chr5	55000	122800000	122745001	13	6	0	0.46153846153846156	0	GAIN	CDH10	Infratentorial	Adult
chr5	55000	122800000	122745001	13	6	0	0.46153846153846156	0	GAIN	CDH9	Infratentorial	Adult
chr5	55000	122800000	122745001	13	6	0	0.46153846153846156	0	GAIN	CDH6	Infratentorial	Adult
chr5	55000	122800000	122745001	13	6	0	0.46153846153846156	0	GAIN	DROSHA	Infratentorial	Adult
chr5	55000	122800000	122745001	13	6	0	0.46153846153846156	0	GAIN	C5orf22	Infratentorial	Adult
chr5	55000	122800000	122745001	13	6	0	0.46153846153846156	0	GAIN	PDZD2	Infratentorial	Adult
chr5	55000	122800000	122745001	13	6	0	0.46153846153846156	0	GAIN	GOLPH3	Infratentorial	Adult
chr5	55000	122800000	122745001	13	6	0	0.46153846153846156	0	GAIN	MTMR12	Infratentorial	Adult
chr5	55000	122800000	122745001	13	6	0	0.46153846153846156	0	GAIN	ZFR	Infratentorial	Adult
chr5	55000	122800000	122745001	13	6	0	0.46153846153846156	0	GAIN	SUB1	Infratentorial	Adult
chr5	55000	122800000	122745001	13	6	0	0.46153846153846156	0	GAIN	NPR3	Infratentorial	Adult
chr5	55000	122800000	122745001	13	6	0	0.46153846153846156	0	GAIN	TARS	Infratentorial	Adult
chr5	55000	122800000	122745001	13	6	0	0.46153846153846156	0	GAIN	ADAMTS12	Infratentorial	Adult
chr5	55000	122800000	122745001	13	6	0	0.46153846153846156	0	GAIN	RXFP3	Infratentorial	Adult
chr5	55000	122800000	122745001	13	6	0	0.46153846153846156	0	GAIN	SLC45A2	Infratentorial	Adult
chr5	55000	122800000	122745001	13	6	0	0.46153846153846156	0	GAIN	AMACR	Infratentorial	Adult
chr5	55000	122800000	122745001	13	6	0	0.46153846153846156	0	GAIN	C1QTNF3-AMACR	Infratentorial	Adult
chr5	55000	122800000	122745001	13	6	0	0.46153846153846156	0	GAIN	C1QTNF3	Infratentorial	Adult
chr5	55000	122800000	122745001	13	6	0	0.46153846153846156	0	GAIN	RAI14	Infratentorial	Adult
chr5	55000	122800000	122745001	13	6	0	0.46153846153846156	0	GAIN	TTC23L	Infratentorial	Adult
chr5	55000	122800000	122745001	13	6	0	0.46153846153846156	0	GAIN	RAD1	Infratentorial	Adult
chr5	55000	122800000	122745001	13	6	0	0.46153846153846156	0	GAIN	BRIX1	Infratentorial	Adult
chr5	55000	122800000	122745001	13	6	0	0.46153846153846156	0	GAIN	DNAJC21	Infratentorial	Adult
chr5	55000	122800000	122745001	13	6	0	0.46153846153846156	0	GAIN	AGXT2	Infratentorial	Adult
chr5	55000	122800000	122745001	13	6	0	0.46153846153846156	0	GAIN	PRLR	Infratentorial	Adult
chr5	55000	122800000	122745001	13	6	0	0.46153846153846156	0	GAIN	SPEF2	Infratentorial	Adult
chr5	55000	122800000	122745001	13	6	0	0.46153846153846156	0	GAIN	IL7R	Infratentorial	Adult
chr5	55000	122800000	122745001	13	6	0	0.46153846153846156	0	GAIN	CAPSL	Infratentorial	Adult
chr5	55000	122800000	122745001	13	6	0	0.46153846153846156	0	GAIN	UGT3A1	Infratentorial	Adult
chr5	55000	122800000	122745001	13	6	0	0.46153846153846156	0	GAIN	UGT3A2	Infratentorial	Adult
chr5	55000	122800000	122745001	13	6	0	0.46153846153846156	0	GAIN	LMBRD2	Infratentorial	Adult
chr5	55000	122800000	122745001	13	6	0	0.46153846153846156	0	GAIN	SKP2	Infratentorial	Adult
chr5	55000	122800000	122745001	13	6	0	0.46153846153846156	0	GAIN	NADK2	Infratentorial	Adult
chr5	55000	122800000	122745001	13	6	0	0.46153846153846156	0	GAIN	RANBP3L	Infratentorial	Adult
chr5	55000	122800000	122745001	13	6	0	0.46153846153846156	0	GAIN	SLC1A3	Infratentorial	Adult
chr5	55000	122800000	122745001	13	6	0	0.46153846153846156	0	GAIN	NIPBL	Infratentorial	Adult
chr5	55000	122800000	122745001	13	6	0	0.46153846153846156	0	GAIN	C5orf42	Infratentorial	Adult
chr5	55000	122800000	122745001	13	6	0	0.46153846153846156	0	GAIN	NUP155	Infratentorial	Adult
chr5	55000	122800000	122745001	13	6	0	0.46153846153846156	0	GAIN	WDR70	Infratentorial	Adult
chr5	55000	122800000	122745001	13	6	0	0.46153846153846156	0	GAIN	GDNF	Infratentorial	Adult
chr5	55000	122800000	122745001	13	6	0	0.46153846153846156	0	GAIN	EGFLAM	Infratentorial	Adult
chr5	55000	122800000	122745001	13	6	0	0.46153846153846156	0	GAIN	LIFR	Infratentorial	Adult
chr5	55000	122800000	122745001	13	6	0	0.46153846153846156	0	GAIN	OSMR	Infratentorial	Adult
chr5	55000	122800000	122745001	13	6	0	0.46153846153846156	0	GAIN	RICTOR	Infratentorial	Adult
chr5	55000	122800000	122745001	13	6	0	0.46153846153846156	0	GAIN	FYB1	Infratentorial	Adult
chr5	55000	122800000	122745001	13	6	0	0.46153846153846156	0	GAIN	C9	Infratentorial	Adult
chr5	55000	122800000	122745001	13	6	0	0.46153846153846156	0	GAIN	DAB2	Infratentorial	Adult
chr5	55000	122800000	122745001	13	6	0	0.46153846153846156	0	GAIN	TTC33	Infratentorial	Adult
chr5	55000	122800000	122745001	13	6	0	0.46153846153846156	0	GAIN	PTGER4	Infratentorial	Adult
chr5	55000	122800000	122745001	13	6	0	0.46153846153846156	0	GAIN	PRKAA1	Infratentorial	Adult
chr5	55000	122800000	122745001	13	6	0	0.46153846153846156	0	GAIN	RPL37	Infratentorial	Adult
chr5	55000	122800000	122745001	13	6	0	0.46153846153846156	0	GAIN	CARD6	Infratentorial	Adult
chr5	55000	122800000	122745001	13	6	0	0.46153846153846156	0	GAIN	C7	Infratentorial	Adult
chr5	55000	122800000	122745001	13	6	0	0.46153846153846156	0	GAIN	MROH2B	Infratentorial	Adult
chr5	55000	122800000	122745001	13	6	0	0.46153846153846156	0	GAIN	C6	Infratentorial	Adult
chr5	55000	122800000	122745001	13	6	0	0.46153846153846156	0	GAIN	PLCXD3	Infratentorial	Adult
chr5	55000	122800000	122745001	13	6	0	0.46153846153846156	0	GAIN	OXCT1	Infratentorial	Adult
chr5	55000	122800000	122745001	13	6	0	0.46153846153846156	0	GAIN	C5orf51	Infratentorial	Adult
chr5	55000	122800000	122745001	13	6	0	0.46153846153846156	0	GAIN	FBXO4	Infratentorial	Adult
chr5	55000	122800000	122745001	13	6	0	0.46153846153846156	0	GAIN	GHR	Infratentorial	Adult
chr5	55000	122800000	122745001	13	6	0	0.46153846153846156	0	GAIN	CCDC152	Infratentorial	Adult
chr5	55000	122800000	122745001	13	6	0	0.46153846153846156	0	GAIN	SEPP1	Infratentorial	Adult
chr5	55000	122800000	122745001	13	6	0	0.46153846153846156	0	GAIN	ANXA2R	Infratentorial	Adult
chr5	55000	122800000	122745001	13	6	0	0.46153846153846156	0	GAIN	ZNF131	Infratentorial	Adult
chr5	55000	122800000	122745001	13	6	0	0.46153846153846156	0	GAIN	NIM1K	Infratentorial	Adult
chr5	55000	122800000	122745001	13	6	0	0.46153846153846156	0	GAIN	HMGCS1	Infratentorial	Adult
chr5	55000	122800000	122745001	13	6	0	0.46153846153846156	0	GAIN	CCL28	Infratentorial	Adult
chr5	55000	122800000	122745001	13	6	0	0.46153846153846156	0	GAIN	C5orf28	Infratentorial	Adult
chr5	55000	122800000	122745001	13	6	0	0.46153846153846156	0	GAIN	C5orf34	Infratentorial	Adult
chr5	55000	122800000	122745001	13	6	0	0.46153846153846156	0	GAIN	PAIP1	Infratentorial	Adult
chr5	55000	122800000	122745001	13	6	0	0.46153846153846156	0	GAIN	NNT	Infratentorial	Adult
chr5	55000	122800000	122745001	13	6	0	0.46153846153846156	0	GAIN	FGF10	Infratentorial	Adult
chr5	55000	122800000	122745001	13	6	0	0.46153846153846156	0	GAIN	MRPS30	Infratentorial	Adult
chr5	55000	122800000	122745001	13	6	0	0.46153846153846156	0	GAIN	HCN1	Infratentorial	Adult
chr5	55000	122800000	122745001	13	6	0	0.46153846153846156	0	GAIN	EMB	Infratentorial	Adult
chr5	55000	122800000	122745001	13	6	0	0.46153846153846156	0	GAIN	PARP8	Infratentorial	Adult
chr5	55000	122800000	122745001	13	6	0	0.46153846153846156	0	GAIN	ISL1	Infratentorial	Adult
chr5	55000	122800000	122745001	13	6	0	0.46153846153846156	0	GAIN	ITGA1	Infratentorial	Adult
chr5	55000	122800000	122745001	13	6	0	0.46153846153846156	0	GAIN	PELO	Infratentorial	Adult
chr5	55000	122800000	122745001	13	6	0	0.46153846153846156	0	GAIN	ITGA2	Infratentorial	Adult
chr5	55000	122800000	122745001	13	6	0	0.46153846153846156	0	GAIN	MOCS2	Infratentorial	Adult
chr5	55000	122800000	122745001	13	6	0	0.46153846153846156	0	GAIN	FST	Infratentorial	Adult
chr5	55000	122800000	122745001	13	6	0	0.46153846153846156	0	GAIN	NDUFS4	Infratentorial	Adult
chr5	55000	122800000	122745001	13	6	0	0.46153846153846156	0	GAIN	ARL15	Infratentorial	Adult
chr5	55000	122800000	122745001	13	6	0	0.46153846153846156	0	GAIN	HSPB3	Infratentorial	Adult
chr5	55000	122800000	122745001	13	6	0	0.46153846153846156	0	GAIN	SNX18	Infratentorial	Adult
chr5	55000	122800000	122745001	13	6	0	0.46153846153846156	0	GAIN	ESM1	Infratentorial	Adult
chr5	55000	122800000	122745001	13	6	0	0.46153846153846156	0	GAIN	GZMK	Infratentorial	Adult
chr5	55000	122800000	122745001	13	6	0	0.46153846153846156	0	GAIN	GZMA	Infratentorial	Adult
chr5	55000	122800000	122745001	13	6	0	0.46153846153846156	0	GAIN	CDC20B	Infratentorial	Adult
chr5	55000	122800000	122745001	13	6	0	0.46153846153846156	0	GAIN	GPX8	Infratentorial	Adult
chr5	55000	122800000	122745001	13	6	0	0.46153846153846156	0	GAIN	MCIDAS	Infratentorial	Adult
chr5	55000	122800000	122745001	13	6	0	0.46153846153846156	0	GAIN	CCNO	Infratentorial	Adult
chr5	55000	122800000	122745001	13	6	0	0.46153846153846156	0	GAIN	DHX29	Infratentorial	Adult
chr5	55000	122800000	122745001	13	6	0	0.46153846153846156	0	GAIN	SKIV2L2	Infratentorial	Adult
chr5	55000	122800000	122745001	13	6	0	0.46153846153846156	0	GAIN	PLPP1	Infratentorial	Adult
chr5	55000	122800000	122745001	13	6	0	0.46153846153846156	0	GAIN	SLC38A9	Infratentorial	Adult
chr5	55000	122800000	122745001	13	6	0	0.46153846153846156	0	GAIN	DDX4	Infratentorial	Adult
chr5	55000	122800000	122745001	13	6	0	0.46153846153846156	0	GAIN	IL31RA	Infratentorial	Adult
chr5	55000	122800000	122745001	13	6	0	0.46153846153846156	0	GAIN	IL6ST	Infratentorial	Adult
chr5	55000	122800000	122745001	13	6	0	0.46153846153846156	0	GAIN	ANKRD55	Infratentorial	Adult
chr5	55000	122800000	122745001	13	6	0	0.46153846153846156	0	GAIN	C5orf67	Infratentorial	Adult
chr5	55000	122800000	122745001	13	6	0	0.46153846153846156	0	GAIN	MAP3K1	Infratentorial	Adult
chr5	55000	122800000	122745001	13	6	0	0.46153846153846156	0	GAIN	SETD9	Infratentorial	Adult
chr5	55000	122800000	122745001	13	6	0	0.46153846153846156	0	GAIN	MIER3	Infratentorial	Adult
chr5	55000	122800000	122745001	13	6	0	0.46153846153846156	0	GAIN	GPBP1	Infratentorial	Adult
chr5	55000	122800000	122745001	13	6	0	0.46153846153846156	0	GAIN	ACTBL2	Infratentorial	Adult
chr5	55000	122800000	122745001	13	6	0	0.46153846153846156	0	GAIN	PLK2	Infratentorial	Adult
chr5	55000	122800000	122745001	13	6	0	0.46153846153846156	0	GAIN	GAPT	Infratentorial	Adult
chr5	55000	122800000	122745001	13	6	0	0.46153846153846156	0	GAIN	RAB3C	Infratentorial	Adult
chr5	55000	122800000	122745001	13	6	0	0.46153846153846156	0	GAIN	PDE4D	Infratentorial	Adult
chr5	55000	122800000	122745001	13	6	0	0.46153846153846156	0	GAIN	DEPDC1B	Infratentorial	Adult
chr5	55000	122800000	122745001	13	6	0	0.46153846153846156	0	GAIN	ELOVL7	Infratentorial	Adult
chr5	55000	122800000	122745001	13	6	0	0.46153846153846156	0	GAIN	ERCC8	Infratentorial	Adult
chr5	55000	122800000	122745001	13	6	0	0.46153846153846156	0	GAIN	NDUFAF2	Infratentorial	Adult
chr5	55000	122800000	122745001	13	6	0	0.46153846153846156	0	GAIN	SMIM15	Infratentorial	Adult
chr5	55000	122800000	122745001	13	6	0	0.46153846153846156	0	GAIN	ZSWIM6	Infratentorial	Adult
chr5	55000	122800000	122745001	13	6	0	0.46153846153846156	0	GAIN	KIF2A	Infratentorial	Adult
chr5	55000	122800000	122745001	13	6	0	0.46153846153846156	0	GAIN	DIMT1	Infratentorial	Adult
chr5	55000	122800000	122745001	13	6	0	0.46153846153846156	0	GAIN	IPO11	Infratentorial	Adult
chr5	55000	122800000	122745001	13	6	0	0.46153846153846156	0	GAIN	LRRC70	Infratentorial	Adult
chr5	55000	122800000	122745001	13	6	0	0.46153846153846156	0	GAIN	HTR1A	Infratentorial	Adult
chr5	55000	122800000	122745001	13	6	0	0.46153846153846156	0	GAIN	RNF180	Infratentorial	Adult
chr5	55000	122800000	122745001	13	6	0	0.46153846153846156	0	GAIN	RGS7BP	Infratentorial	Adult
chr5	55000	122800000	122745001	13	6	0	0.46153846153846156	0	GAIN	FAM159B	Infratentorial	Adult
chr5	55000	122800000	122745001	13	6	0	0.46153846153846156	0	GAIN	SREK1IP1	Infratentorial	Adult
chr5	55000	122800000	122745001	13	6	0	0.46153846153846156	0	GAIN	CWC27	Infratentorial	Adult
chr5	55000	122800000	122745001	13	6	0	0.46153846153846156	0	GAIN	ADAMTS6	Infratentorial	Adult
chr5	55000	122800000	122745001	13	6	0	0.46153846153846156	0	GAIN	CENPK	Infratentorial	Adult
chr5	55000	122800000	122745001	13	6	0	0.46153846153846156	0	GAIN	PPWD1	Infratentorial	Adult
chr5	55000	122800000	122745001	13	6	0	0.46153846153846156	0	GAIN	TRIM23	Infratentorial	Adult
chr5	55000	122800000	122745001	13	6	0	0.46153846153846156	0	GAIN	TRAPPC13	Infratentorial	Adult
chr5	55000	122800000	122745001	13	6	0	0.46153846153846156	0	GAIN	CTC-534A2.2	Infratentorial	Adult
chr5	55000	122800000	122745001	13	6	0	0.46153846153846156	0	GAIN	SGTB	Infratentorial	Adult
chr5	55000	122800000	122745001	13	6	0	0.46153846153846156	0	GAIN	NLN	Infratentorial	Adult
chr5	55000	122800000	122745001	13	6	0	0.46153846153846156	0	GAIN	ERBIN	Infratentorial	Adult
chr5	55000	122800000	122745001	13	6	0	0.46153846153846156	0	GAIN	SREK1	Infratentorial	Adult
chr5	55000	122800000	122745001	13	6	0	0.46153846153846156	0	GAIN	MAST4	Infratentorial	Adult
chr5	55000	122800000	122745001	13	6	0	0.46153846153846156	0	GAIN	CD180	Infratentorial	Adult
chr5	55000	122800000	122745001	13	6	0	0.46153846153846156	0	GAIN	PIK3R1	Infratentorial	Adult
chr5	55000	122800000	122745001	13	6	0	0.46153846153846156	0	GAIN	SLC30A5	Infratentorial	Adult
chr5	55000	122800000	122745001	13	6	0	0.46153846153846156	0	GAIN	CCNB1	Infratentorial	Adult
chr5	55000	122800000	122745001	13	6	0	0.46153846153846156	0	GAIN	CENPH	Infratentorial	Adult
chr5	55000	122800000	122745001	13	6	0	0.46153846153846156	0	GAIN	MRPS36	Infratentorial	Adult
chr5	55000	122800000	122745001	13	6	0	0.46153846153846156	0	GAIN	CDK7	Infratentorial	Adult
chr5	55000	122800000	122745001	13	6	0	0.46153846153846156	0	GAIN	CCDC125	Infratentorial	Adult
chr5	55000	122800000	122745001	13	6	0	0.46153846153846156	0	GAIN	AK6	Infratentorial	Adult
chr5	55000	122800000	122745001	13	6	0	0.46153846153846156	0	GAIN	TAF9	Infratentorial	Adult
chr5	55000	122800000	122745001	13	6	0	0.46153846153846156	0	GAIN	RAD17	Infratentorial	Adult
chr5	55000	122800000	122745001	13	6	0	0.46153846153846156	0	GAIN	MARVELD2	Infratentorial	Adult
chr5	55000	122800000	122745001	13	6	0	0.46153846153846156	0	GAIN	OCLN	Infratentorial	Adult
chr5	55000	122800000	122745001	13	6	0	0.46153846153846156	0	GAIN	GTF2H2C	Infratentorial	Adult
chr5	55000	122800000	122745001	13	6	0	0.46153846153846156	0	GAIN	SERF1B	Infratentorial	Adult
chr5	55000	122800000	122745001	13	6	0	0.46153846153846156	0	GAIN	SMN2	Infratentorial	Adult
chr5	55000	122800000	122745001	13	6	0	0.46153846153846156	0	GAIN	SERF1A	Infratentorial	Adult
chr5	55000	122800000	122745001	13	6	0	0.46153846153846156	0	GAIN	SMN1	Infratentorial	Adult
chr5	55000	122800000	122745001	13	6	0	0.46153846153846156	0	GAIN	NAIP	Infratentorial	Adult
chr5	55000	122800000	122745001	13	6	0	0.46153846153846156	0	GAIN	GTF2H2	Infratentorial	Adult
chr5	55000	122800000	122745001	13	6	0	0.46153846153846156	0	GAIN	BDP1	Infratentorial	Adult
chr5	55000	122800000	122745001	13	6	0	0.46153846153846156	0	GAIN	MCCC2	Infratentorial	Adult
chr5	55000	122800000	122745001	13	6	0	0.46153846153846156	0	GAIN	CARTPT	Infratentorial	Adult
chr5	55000	122800000	122745001	13	6	0	0.46153846153846156	0	GAIN	MAP1B	Infratentorial	Adult
chr5	55000	122800000	122745001	13	6	0	0.46153846153846156	0	GAIN	MRPS27	Infratentorial	Adult
chr5	55000	122800000	122745001	13	6	0	0.46153846153846156	0	GAIN	PTCD2	Infratentorial	Adult
chr5	55000	122800000	122745001	13	6	0	0.46153846153846156	0	GAIN	ZNF366	Infratentorial	Adult
chr5	55000	122800000	122745001	13	6	0	0.46153846153846156	0	GAIN	TNPO1	Infratentorial	Adult
chr5	55000	122800000	122745001	13	6	0	0.46153846153846156	0	GAIN	FCHO2	Infratentorial	Adult
chr5	55000	122800000	122745001	13	6	0	0.46153846153846156	0	GAIN	TMEM171	Infratentorial	Adult
chr5	55000	122800000	122745001	13	6	0	0.46153846153846156	0	GAIN	TMEM174	Infratentorial	Adult
chr5	55000	122800000	122745001	13	6	0	0.46153846153846156	0	GAIN	FOXD1	Infratentorial	Adult
chr5	55000	122800000	122745001	13	6	0	0.46153846153846156	0	GAIN	BTF3	Infratentorial	Adult
chr5	55000	122800000	122745001	13	6	0	0.46153846153846156	0	GAIN	ANKRA2	Infratentorial	Adult
chr5	55000	122800000	122745001	13	6	0	0.46153846153846156	0	GAIN	UTP15	Infratentorial	Adult
chr5	55000	122800000	122745001	13	6	0	0.46153846153846156	0	GAIN	ARHGEF28	Infratentorial	Adult
chr5	55000	122800000	122745001	13	6	0	0.46153846153846156	0	GAIN	ENC1	Infratentorial	Adult
chr5	55000	122800000	122745001	13	6	0	0.46153846153846156	0	GAIN	HEXB	Infratentorial	Adult
chr5	55000	122800000	122745001	13	6	0	0.46153846153846156	0	GAIN	GFM2	Infratentorial	Adult
chr5	55000	122800000	122745001	13	6	0	0.46153846153846156	0	GAIN	NSA2	Infratentorial	Adult
chr5	55000	122800000	122745001	13	6	0	0.46153846153846156	0	GAIN	FAM169A	Infratentorial	Adult
chr5	55000	122800000	122745001	13	6	0	0.46153846153846156	0	GAIN	GCNT4	Infratentorial	Adult
chr5	55000	122800000	122745001	13	6	0	0.46153846153846156	0	GAIN	ANKRD31	Infratentorial	Adult
chr5	55000	122800000	122745001	13	6	0	0.46153846153846156	0	GAIN	HMGCR	Infratentorial	Adult
chr5	55000	122800000	122745001	13	6	0	0.46153846153846156	0	GAIN	COL4A3BP	Infratentorial	Adult
chr5	55000	122800000	122745001	13	6	0	0.46153846153846156	0	GAIN	POLK	Infratentorial	Adult
chr5	55000	122800000	122745001	13	6	0	0.46153846153846156	0	GAIN	ANKDD1B	Infratentorial	Adult
chr5	55000	122800000	122745001	13	6	0	0.46153846153846156	0	GAIN	POC5	Infratentorial	Adult
chr5	55000	122800000	122745001	13	6	0	0.46153846153846156	0	GAIN	SV2C	Infratentorial	Adult
chr5	55000	122800000	122745001	13	6	0	0.46153846153846156	0	GAIN	IQGAP2	Infratentorial	Adult
chr5	55000	122800000	122745001	13	6	0	0.46153846153846156	0	GAIN	F2RL2	Infratentorial	Adult
chr5	55000	122800000	122745001	13	6	0	0.46153846153846156	0	GAIN	F2R	Infratentorial	Adult
chr5	55000	122800000	122745001	13	6	0	0.46153846153846156	0	GAIN	F2RL1	Infratentorial	Adult
chr5	55000	122800000	122745001	13	6	0	0.46153846153846156	0	GAIN	S100Z	Infratentorial	Adult
chr5	55000	122800000	122745001	13	6	0	0.46153846153846156	0	GAIN	CRHBP	Infratentorial	Adult
chr5	55000	122800000	122745001	13	6	0	0.46153846153846156	0	GAIN	AGGF1	Infratentorial	Adult
chr5	55000	122800000	122745001	13	6	0	0.46153846153846156	0	GAIN	CTC-564N23.6	Infratentorial	Adult
chr5	55000	122800000	122745001	13	6	0	0.46153846153846156	0	GAIN	ZBED3	Infratentorial	Adult
chr5	55000	122800000	122745001	13	6	0	0.46153846153846156	0	GAIN	CTC-337B15.3	Infratentorial	Adult
chr5	55000	122800000	122745001	13	6	0	0.46153846153846156	0	GAIN	PDE8B	Infratentorial	Adult
chr5	55000	122800000	122745001	13	6	0	0.46153846153846156	0	GAIN	WDR41	Infratentorial	Adult
chr5	55000	122800000	122745001	13	6	0	0.46153846153846156	0	GAIN	OTP	Infratentorial	Adult
chr5	55000	122800000	122745001	13	6	0	0.46153846153846156	0	GAIN	TBCA	Infratentorial	Adult
chr5	55000	122800000	122745001	13	6	0	0.46153846153846156	0	GAIN	AP3B1	Infratentorial	Adult
chr5	55000	122800000	122745001	13	6	0	0.46153846153846156	0	GAIN	SCAMP1	Infratentorial	Adult
chr5	55000	122800000	122745001	13	6	0	0.46153846153846156	0	GAIN	LHFPL2	Infratentorial	Adult
chr5	55000	122800000	122745001	13	6	0	0.46153846153846156	0	GAIN	ARSB	Infratentorial	Adult
chr5	55000	122800000	122745001	13	6	0	0.46153846153846156	0	GAIN	DMGDH	Infratentorial	Adult
chr5	55000	122800000	122745001	13	6	0	0.46153846153846156	0	GAIN	BHMT2	Infratentorial	Adult
chr5	55000	122800000	122745001	13	6	0	0.46153846153846156	0	GAIN	BHMT	Infratentorial	Adult
chr5	55000	122800000	122745001	13	6	0	0.46153846153846156	0	GAIN	JMY	Infratentorial	Adult
chr5	55000	122800000	122745001	13	6	0	0.46153846153846156	0	GAIN	HOMER1	Infratentorial	Adult
chr5	55000	122800000	122745001	13	6	0	0.46153846153846156	0	GAIN	PAPD4	Infratentorial	Adult
chr5	55000	122800000	122745001	13	6	0	0.46153846153846156	0	GAIN	CMYA5	Infratentorial	Adult
chr5	55000	122800000	122745001	13	6	0	0.46153846153846156	0	GAIN	MTX3	Infratentorial	Adult
chr5	55000	122800000	122745001	13	6	0	0.46153846153846156	0	GAIN	THBS4	Infratentorial	Adult
chr5	55000	122800000	122745001	13	6	0	0.46153846153846156	0	GAIN	SERINC5	Infratentorial	Adult
chr5	55000	122800000	122745001	13	6	0	0.46153846153846156	0	GAIN	SPZ1	Infratentorial	Adult
chr5	55000	122800000	122745001	13	6	0	0.46153846153846156	0	GAIN	ZFYVE16	Infratentorial	Adult
chr5	55000	122800000	122745001	13	6	0	0.46153846153846156	0	GAIN	FAM151B	Infratentorial	Adult
chr5	55000	122800000	122745001	13	6	0	0.46153846153846156	0	GAIN	ANKRD34B	Infratentorial	Adult
chr5	55000	122800000	122745001	13	6	0	0.46153846153846156	0	GAIN	DHFR	Infratentorial	Adult
chr5	55000	122800000	122745001	13	6	0	0.46153846153846156	0	GAIN	MSH3	Infratentorial	Adult
chr5	55000	122800000	122745001	13	6	0	0.46153846153846156	0	GAIN	RASGRF2	Infratentorial	Adult
chr5	55000	122800000	122745001	13	6	0	0.46153846153846156	0	GAIN	CKMT2	Infratentorial	Adult
chr5	55000	122800000	122745001	13	6	0	0.46153846153846156	0	GAIN	ZCCHC9	Infratentorial	Adult
chr5	55000	122800000	122745001	13	6	0	0.46153846153846156	0	GAIN	ACOT12	Infratentorial	Adult
chr5	55000	122800000	122745001	13	6	0	0.46153846153846156	0	GAIN	SSBP2	Infratentorial	Adult
chr5	55000	122800000	122745001	13	6	0	0.46153846153846156	0	GAIN	ATG10	Infratentorial	Adult
chr5	55000	122800000	122745001	13	6	0	0.46153846153846156	0	GAIN	RPS23	Infratentorial	Adult
chr5	55000	122800000	122745001	13	6	0	0.46153846153846156	0	GAIN	ATP6AP1L	Infratentorial	Adult
chr5	55000	122800000	122745001	13	6	0	0.46153846153846156	0	GAIN	TMEM167A	Infratentorial	Adult
chr5	55000	122800000	122745001	13	6	0	0.46153846153846156	0	GAIN	XRCC4	Infratentorial	Adult
chr5	55000	122800000	122745001	13	6	0	0.46153846153846156	0	GAIN	VCAN	Infratentorial	Adult
chr5	55000	122800000	122745001	13	6	0	0.46153846153846156	0	GAIN	HAPLN1	Infratentorial	Adult
chr5	55000	122800000	122745001	13	6	0	0.46153846153846156	0	GAIN	EDIL3	Infratentorial	Adult
chr5	55000	122800000	122745001	13	6	0	0.46153846153846156	0	GAIN	COX7C	Infratentorial	Adult
chr5	55000	122800000	122745001	13	6	0	0.46153846153846156	0	GAIN	RASA1	Infratentorial	Adult
chr5	55000	122800000	122745001	13	6	0	0.46153846153846156	0	GAIN	CCNH	Infratentorial	Adult
chr5	55000	122800000	122745001	13	6	0	0.46153846153846156	0	GAIN	TMEM161B	Infratentorial	Adult
chr5	55000	122800000	122745001	13	6	0	0.46153846153846156	0	GAIN	MEF2C	Infratentorial	Adult
chr5	55000	122800000	122745001	13	6	0	0.46153846153846156	0	GAIN	CETN3	Infratentorial	Adult
chr5	55000	122800000	122745001	13	6	0	0.46153846153846156	0	GAIN	MBLAC2	Infratentorial	Adult
chr5	55000	122800000	122745001	13	6	0	0.46153846153846156	0	GAIN	POLR3G	Infratentorial	Adult
chr5	55000	122800000	122745001	13	6	0	0.46153846153846156	0	GAIN	LYSMD3	Infratentorial	Adult
chr5	55000	122800000	122745001	13	6	0	0.46153846153846156	0	GAIN	ADGRV1	Infratentorial	Adult
chr5	55000	122800000	122745001	13	6	0	0.46153846153846156	0	GAIN	ARRDC3	Infratentorial	Adult
chr5	55000	122800000	122745001	13	6	0	0.46153846153846156	0	GAIN	NR2F1	Infratentorial	Adult
chr5	55000	122800000	122745001	13	6	0	0.46153846153846156	0	GAIN	FAM172A	Infratentorial	Adult
chr5	55000	122800000	122745001	13	6	0	0.46153846153846156	0	GAIN	POU5F2	Infratentorial	Adult
chr5	55000	122800000	122745001	13	6	0	0.46153846153846156	0	GAIN	KIAA0825	Infratentorial	Adult
chr5	55000	122800000	122745001	13	6	0	0.46153846153846156	0	GAIN	SLF1	Infratentorial	Adult
chr5	55000	122800000	122745001	13	6	0	0.46153846153846156	0	GAIN	MCTP1	Infratentorial	Adult
chr5	55000	122800000	122745001	13	6	0	0.46153846153846156	0	GAIN	FAM81B	Infratentorial	Adult
chr5	55000	122800000	122745001	13	6	0	0.46153846153846156	0	GAIN	TTC37	Infratentorial	Adult
chr5	55000	122800000	122745001	13	6	0	0.46153846153846156	0	GAIN	ARSK	Infratentorial	Adult
chr5	55000	122800000	122745001	13	6	0	0.46153846153846156	0	GAIN	GPR150	Infratentorial	Adult
chr5	55000	122800000	122745001	13	6	0	0.46153846153846156	0	GAIN	RFESD	Infratentorial	Adult
chr5	55000	122800000	122745001	13	6	0	0.46153846153846156	0	GAIN	SPATA9	Infratentorial	Adult
chr5	55000	122800000	122745001	13	6	0	0.46153846153846156	0	GAIN	RHOBTB3	Infratentorial	Adult
chr5	55000	122800000	122745001	13	6	0	0.46153846153846156	0	GAIN	GLRX	Infratentorial	Adult
chr5	55000	122800000	122745001	13	6	0	0.46153846153846156	0	GAIN	ELL2	Infratentorial	Adult
chr5	55000	122800000	122745001	13	6	0	0.46153846153846156	0	GAIN	PCSK1	Infratentorial	Adult
chr5	55000	122800000	122745001	13	6	0	0.46153846153846156	0	GAIN	CAST	Infratentorial	Adult
chr5	55000	122800000	122745001	13	6	0	0.46153846153846156	0	GAIN	ERAP1	Infratentorial	Adult
chr5	55000	122800000	122745001	13	6	0	0.46153846153846156	0	GAIN	ERAP2	Infratentorial	Adult
chr5	55000	122800000	122745001	13	6	0	0.46153846153846156	0	GAIN	LNPEP	Infratentorial	Adult
chr5	55000	122800000	122745001	13	6	0	0.46153846153846156	0	GAIN	LIX1	Infratentorial	Adult
chr5	55000	122800000	122745001	13	6	0	0.46153846153846156	0	GAIN	RIOK2	Infratentorial	Adult
chr5	55000	122800000	122745001	13	6	0	0.46153846153846156	0	GAIN	RGMB	Infratentorial	Adult
chr5	55000	122800000	122745001	13	6	0	0.46153846153846156	0	GAIN	CHD1	Infratentorial	Adult
chr5	55000	122800000	122745001	13	6	0	0.46153846153846156	0	GAIN	FAM174A	Infratentorial	Adult
chr5	55000	122800000	122745001	13	6	0	0.46153846153846156	0	GAIN	ST8SIA4	Infratentorial	Adult
chr5	55000	122800000	122745001	13	6	0	0.46153846153846156	0	GAIN	SLCO4C1	Infratentorial	Adult
chr5	55000	122800000	122745001	13	6	0	0.46153846153846156	0	GAIN	SLCO6A1	Infratentorial	Adult
chr5	55000	122800000	122745001	13	6	0	0.46153846153846156	0	GAIN	PAM	Infratentorial	Adult
chr5	55000	122800000	122745001	13	6	0	0.46153846153846156	0	GAIN	GIN1	Infratentorial	Adult
chr5	55000	122800000	122745001	13	6	0	0.46153846153846156	0	GAIN	PPIP5K2	Infratentorial	Adult
chr5	55000	122800000	122745001	13	6	0	0.46153846153846156	0	GAIN	C5orf30	Infratentorial	Adult
chr5	55000	122800000	122745001	13	6	0	0.46153846153846156	0	GAIN	NUDT12	Infratentorial	Adult
chr5	55000	122800000	122745001	13	6	0	0.46153846153846156	0	GAIN	EFNA5	Infratentorial	Adult
chr5	55000	122800000	122745001	13	6	0	0.46153846153846156	0	GAIN	FBXL17	Infratentorial	Adult
chr5	55000	122800000	122745001	13	6	0	0.46153846153846156	0	GAIN	FER	Infratentorial	Adult
chr5	55000	122800000	122745001	13	6	0	0.46153846153846156	0	GAIN	PJA2	Infratentorial	Adult
chr5	55000	122800000	122745001	13	6	0	0.46153846153846156	0	GAIN	MAN2A1	Infratentorial	Adult
chr5	55000	122800000	122745001	13	6	0	0.46153846153846156	0	GAIN	TMEM232	Infratentorial	Adult
chr5	55000	122800000	122745001	13	6	0	0.46153846153846156	0	GAIN	SLC25A46	Infratentorial	Adult
chr5	55000	122800000	122745001	13	6	0	0.46153846153846156	0	GAIN	TSLP	Infratentorial	Adult
chr5	55000	122800000	122745001	13	6	0	0.46153846153846156	0	GAIN	WDR36	Infratentorial	Adult
chr5	55000	122800000	122745001	13	6	0	0.46153846153846156	0	GAIN	CAMK4	Infratentorial	Adult
chr5	55000	122800000	122745001	13	6	0	0.46153846153846156	0	GAIN	STARD4	Infratentorial	Adult
chr5	55000	122800000	122745001	13	6	0	0.46153846153846156	0	GAIN	NREP	Infratentorial	Adult
chr5	55000	122800000	122745001	13	6	0	0.46153846153846156	0	GAIN	EPB41L4A	Infratentorial	Adult
chr5	55000	122800000	122745001	13	6	0	0.46153846153846156	0	GAIN	APC	Infratentorial	Adult
chr5	55000	122800000	122745001	13	6	0	0.46153846153846156	0	GAIN	CTC-554D6.1	Infratentorial	Adult
chr5	55000	122800000	122745001	13	6	0	0.46153846153846156	0	GAIN	SRP19	Infratentorial	Adult
chr5	55000	122800000	122745001	13	6	0	0.46153846153846156	0	GAIN	REEP5	Infratentorial	Adult
chr5	55000	122800000	122745001	13	6	0	0.46153846153846156	0	GAIN	DCP2	Infratentorial	Adult
chr5	55000	122800000	122745001	13	6	0	0.46153846153846156	0	GAIN	MCC	Infratentorial	Adult
chr5	55000	122800000	122745001	13	6	0	0.46153846153846156	0	GAIN	TSSK1B	Infratentorial	Adult
chr5	55000	122800000	122745001	13	6	0	0.46153846153846156	0	GAIN	YTHDC2	Infratentorial	Adult
chr5	55000	122800000	122745001	13	6	0	0.46153846153846156	0	GAIN	KCNN2	Infratentorial	Adult
chr5	55000	122800000	122745001	13	6	0	0.46153846153846156	0	GAIN	TRIM36	Infratentorial	Adult
chr5	55000	122800000	122745001	13	6	0	0.46153846153846156	0	GAIN	PGGT1B	Infratentorial	Adult
chr5	55000	122800000	122745001	13	6	0	0.46153846153846156	0	GAIN	CCDC112	Infratentorial	Adult
chr5	55000	122800000	122745001	13	6	0	0.46153846153846156	0	GAIN	FEM1C	Infratentorial	Adult
chr5	55000	122800000	122745001	13	6	0	0.46153846153846156	0	GAIN	TMED7-TICAM2	Infratentorial	Adult
chr5	55000	122800000	122745001	13	6	0	0.46153846153846156	0	GAIN	TICAM2	Infratentorial	Adult
chr5	55000	122800000	122745001	13	6	0	0.46153846153846156	0	GAIN	TMED7	Infratentorial	Adult
chr5	55000	122800000	122745001	13	6	0	0.46153846153846156	0	GAIN	CDO1	Infratentorial	Adult
chr5	55000	122800000	122745001	13	6	0	0.46153846153846156	0	GAIN	ATG12	Infratentorial	Adult
chr5	55000	122800000	122745001	13	6	0	0.46153846153846156	0	GAIN	AP3S1	Infratentorial	Adult
chr5	55000	122800000	122745001	13	6	0	0.46153846153846156	0	GAIN	LVRN	Infratentorial	Adult
chr5	55000	122800000	122745001	13	6	0	0.46153846153846156	0	GAIN	ARL14EPL	Infratentorial	Adult
chr5	55000	122800000	122745001	13	6	0	0.46153846153846156	0	GAIN	COMMD10	Infratentorial	Adult
chr5	55000	122800000	122745001	13	6	0	0.46153846153846156	0	GAIN	SEMA6A	Infratentorial	Adult
chr5	55000	122800000	122745001	13	6	0	0.46153846153846156	0	GAIN	DTWD2	Infratentorial	Adult
chr5	55000	122800000	122745001	13	6	0	0.46153846153846156	0	GAIN	DMXL1	Infratentorial	Adult
chr5	55000	122800000	122745001	13	6	0	0.46153846153846156	0	GAIN	TNFAIP8	Infratentorial	Adult
chr5	55000	122800000	122745001	13	6	0	0.46153846153846156	0	GAIN	HSD17B4	Infratentorial	Adult
chr5	55000	122800000	122745001	13	6	0	0.46153846153846156	0	GAIN	FAM170A	Infratentorial	Adult
chr5	55000	122800000	122745001	13	6	0	0.46153846153846156	0	GAIN	PRR16	Infratentorial	Adult
chr5	55000	122800000	122745001	13	6	0	0.46153846153846156	0	GAIN	FTMT	Infratentorial	Adult
chr5	55000	122800000	122745001	13	6	0	0.46153846153846156	0	GAIN	SRFBP1	Infratentorial	Adult
chr5	55000	122800000	122745001	13	6	0	0.46153846153846156	0	GAIN	LOX	Infratentorial	Adult
chr5	55000	122800000	122745001	13	6	0	0.46153846153846156	0	GAIN	ZNF474	Infratentorial	Adult
chr5	55000	122800000	122745001	13	6	0	0.46153846153846156	0	GAIN	CTC-441N14.4	Infratentorial	Adult
chr5	55000	122800000	122745001	13	6	0	0.46153846153846156	0	GAIN	SNCAIP	Infratentorial	Adult
chr5	55000	122800000	122745001	13	6	0	0.46153846153846156	0	GAIN	SNX2	Infratentorial	Adult
chr5	55000	122800000	122745001	13	6	0	0.46153846153846156	0	GAIN	SNX24	Infratentorial	Adult
chr5	55000	122800000	122745001	13	6	0	0.46153846153846156	0	GAIN	PPIC	Infratentorial	Adult
chr5	55000	122800000	122745001	13	6	0	0.46153846153846156	0	GAIN	PRDM6	Infratentorial	Adult
chr5	55000	122800000	122745001	13	6	0	0.46153846153846156	0	GAIN	CEP120	Infratentorial	Adult
chr5	123200000	125275000	2075001	13	6	0	0.46153846153846156	0	GAIN	ZNF608	Infratentorial	Adult
chr7	86775000	136000000	49225001	13	5	0	0.38461538461538464	0	GAIN	DMTF1	Infratentorial	Adult
chr7	86775000	136000000	49225001	13	5	0	0.38461538461538464	0	GAIN	TMEM243	Infratentorial	Adult
chr7	86775000	136000000	49225001	13	5	0	0.38461538461538464	0	GAIN	CROT	Infratentorial	Adult
chr7	86775000	136000000	49225001	13	5	0	0.38461538461538464	0	GAIN	ABCB4	Infratentorial	Adult
chr7	86775000	136000000	49225001	13	5	0	0.38461538461538464	0	GAIN	ABCB1	Infratentorial	Adult
chr7	86775000	136000000	49225001	13	5	0	0.38461538461538464	0	GAIN	RUNDC3B	Infratentorial	Adult
chr7	86775000	136000000	49225001	13	5	0	0.38461538461538464	0	GAIN	SLC25A40	Infratentorial	Adult
chr7	86775000	136000000	49225001	13	5	0	0.38461538461538464	0	GAIN	DBF4	Infratentorial	Adult
chr7	86775000	136000000	49225001	13	5	0	0.38461538461538464	0	GAIN	ADAM22	Infratentorial	Adult
chr7	86775000	136000000	49225001	13	5	0	0.38461538461538464	0	GAIN	SRI	Infratentorial	Adult
chr7	86775000	136000000	49225001	13	5	0	0.38461538461538464	0	GAIN	STEAP4	Infratentorial	Adult
chr7	86775000	136000000	49225001	13	5	0	0.38461538461538464	0	GAIN	ZNF804B	Infratentorial	Adult
chr7	86775000	136000000	49225001	13	5	0	0.38461538461538464	0	GAIN	C7orf62	Infratentorial	Adult
chr7	86775000	136000000	49225001	13	5	0	0.38461538461538464	0	GAIN	STEAP1	Infratentorial	Adult
chr7	86775000	136000000	49225001	13	5	0	0.38461538461538464	0	GAIN	STEAP2	Infratentorial	Adult
chr7	86775000	136000000	49225001	13	5	0	0.38461538461538464	0	GAIN	CFAP69	Infratentorial	Adult
chr7	86775000	136000000	49225001	13	5	0	0.38461538461538464	0	GAIN	CTB-16J4.1	Infratentorial	Adult
chr7	86775000	136000000	49225001	13	5	0	0.38461538461538464	0	GAIN	GTPBP10	Infratentorial	Adult
chr7	86775000	136000000	49225001	13	5	0	0.38461538461538464	0	GAIN	CLDN12	Infratentorial	Adult
chr7	86775000	136000000	49225001	13	5	0	0.38461538461538464	0	GAIN	CDK14	Infratentorial	Adult
chr7	86775000	136000000	49225001	13	5	0	0.38461538461538464	0	GAIN	FZD1	Infratentorial	Adult
chr7	86775000	136000000	49225001	13	5	0	0.38461538461538464	0	GAIN	MTERF1	Infratentorial	Adult
chr7	86775000	136000000	49225001	13	5	0	0.38461538461538464	0	GAIN	AKAP9	Infratentorial	Adult
chr7	86775000	136000000	49225001	13	5	0	0.38461538461538464	0	GAIN	CYP51A1	Infratentorial	Adult
chr7	86775000	136000000	49225001	13	5	0	0.38461538461538464	0	GAIN	LRRD1	Infratentorial	Adult
chr7	86775000	136000000	49225001	13	5	0	0.38461538461538464	0	GAIN	KRIT1	Infratentorial	Adult
chr7	86775000	136000000	49225001	13	5	0	0.38461538461538464	0	GAIN	ANKIB1	Infratentorial	Adult
chr7	86775000	136000000	49225001	13	5	0	0.38461538461538464	0	GAIN	GATAD1	Infratentorial	Adult
chr7	86775000	136000000	49225001	13	5	0	0.38461538461538464	0	GAIN	ERVW-1	Infratentorial	Adult
chr7	86775000	136000000	49225001	13	5	0	0.38461538461538464	0	GAIN	PEX1	Infratentorial	Adult
chr7	86775000	136000000	49225001	13	5	0	0.38461538461538464	0	GAIN	RBM48	Infratentorial	Adult
chr7	86775000	136000000	49225001	13	5	0	0.38461538461538464	0	GAIN	FAM133B	Infratentorial	Adult
chr7	86775000	136000000	49225001	13	5	0	0.38461538461538464	0	GAIN	CDK6	Infratentorial	Adult
chr7	86775000	136000000	49225001	13	5	0	0.38461538461538464	0	GAIN	SAMD9	Infratentorial	Adult
chr7	86775000	136000000	49225001	13	5	0	0.38461538461538464	0	GAIN	SAMD9L	Infratentorial	Adult
chr7	86775000	136000000	49225001	13	5	0	0.38461538461538464	0	GAIN	HEPACAM2	Infratentorial	Adult
chr7	86775000	136000000	49225001	13	5	0	0.38461538461538464	0	GAIN	VPS50	Infratentorial	Adult
chr7	86775000	136000000	49225001	13	5	0	0.38461538461538464	0	GAIN	CALCR	Infratentorial	Adult
chr7	86775000	136000000	49225001	13	5	0	0.38461538461538464	0	GAIN	GNGT1	Infratentorial	Adult
chr7	86775000	136000000	49225001	13	5	0	0.38461538461538464	0	GAIN	TFPI2	Infratentorial	Adult
chr7	86775000	136000000	49225001	13	5	0	0.38461538461538464	0	GAIN	GNG11	Infratentorial	Adult
chr7	86775000	136000000	49225001	13	5	0	0.38461538461538464	0	GAIN	BET1	Infratentorial	Adult
chr7	86775000	136000000	49225001	13	5	0	0.38461538461538464	0	GAIN	COL1A2	Infratentorial	Adult
chr7	86775000	136000000	49225001	13	5	0	0.38461538461538464	0	GAIN	CASD1	Infratentorial	Adult
chr7	86775000	136000000	49225001	13	5	0	0.38461538461538464	0	GAIN	SGCE	Infratentorial	Adult
chr7	86775000	136000000	49225001	13	5	0	0.38461538461538464	0	GAIN	PEG10	Infratentorial	Adult
chr7	86775000	136000000	49225001	13	5	0	0.38461538461538464	0	GAIN	PPP1R9A	Infratentorial	Adult
chr7	86775000	136000000	49225001	13	5	0	0.38461538461538464	0	GAIN	PON1	Infratentorial	Adult
chr7	86775000	136000000	49225001	13	5	0	0.38461538461538464	0	GAIN	PON3	Infratentorial	Adult
chr7	86775000	136000000	49225001	13	5	0	0.38461538461538464	0	GAIN	PON2	Infratentorial	Adult
chr7	86775000	136000000	49225001	13	5	0	0.38461538461538464	0	GAIN	ASB4	Infratentorial	Adult
chr7	86775000	136000000	49225001	13	5	0	0.38461538461538464	0	GAIN	PDK4	Infratentorial	Adult
chr7	86775000	136000000	49225001	13	5	0	0.38461538461538464	0	GAIN	DYNC1I1	Infratentorial	Adult
chr7	86775000	136000000	49225001	13	5	0	0.38461538461538464	0	GAIN	SLC25A13	Infratentorial	Adult
chr7	86775000	136000000	49225001	13	5	0	0.38461538461538464	0	GAIN	SEM1	Infratentorial	Adult
chr7	86775000	136000000	49225001	13	5	0	0.38461538461538464	0	GAIN	DLX6	Infratentorial	Adult
chr7	86775000	136000000	49225001	13	5	0	0.38461538461538464	0	GAIN	DLX5	Infratentorial	Adult
chr7	86775000	136000000	49225001	13	5	0	0.38461538461538464	0	GAIN	SDHAF3	Infratentorial	Adult
chr7	86775000	136000000	49225001	13	5	0	0.38461538461538464	0	GAIN	TAC1	Infratentorial	Adult
chr7	86775000	136000000	49225001	13	5	0	0.38461538461538464	0	GAIN	ASNS	Infratentorial	Adult
chr7	86775000	136000000	49225001	13	5	0	0.38461538461538464	0	GAIN	OCM2	Infratentorial	Adult
chr7	86775000	136000000	49225001	13	5	0	0.38461538461538464	0	GAIN	LMTK2	Infratentorial	Adult
chr7	86775000	136000000	49225001	13	5	0	0.38461538461538464	0	GAIN	BHLHA15	Infratentorial	Adult
chr7	86775000	136000000	49225001	13	5	0	0.38461538461538464	0	GAIN	TECPR1	Infratentorial	Adult
chr7	86775000	136000000	49225001	13	5	0	0.38461538461538464	0	GAIN	BRI3	Infratentorial	Adult
chr7	86775000	136000000	49225001	13	5	0	0.38461538461538464	0	GAIN	BAIAP2L1	Infratentorial	Adult
chr7	86775000	136000000	49225001	13	5	0	0.38461538461538464	0	GAIN	NPTX2	Infratentorial	Adult
chr7	86775000	136000000	49225001	13	5	0	0.38461538461538464	0	GAIN	TMEM130	Infratentorial	Adult
chr7	86775000	136000000	49225001	13	5	0	0.38461538461538464	0	GAIN	TRRAP	Infratentorial	Adult
chr7	86775000	136000000	49225001	13	5	0	0.38461538461538464	0	GAIN	SMURF1	Infratentorial	Adult
chr7	86775000	136000000	49225001	13	5	0	0.38461538461538464	0	GAIN	KPNA7	Infratentorial	Adult
chr7	86775000	136000000	49225001	13	5	0	0.38461538461538464	0	GAIN	RP5-900K19.2	Infratentorial	Adult
chr7	86775000	136000000	49225001	13	5	0	0.38461538461538464	0	GAIN	ARPC1A	Infratentorial	Adult
chr7	86775000	136000000	49225001	13	5	0	0.38461538461538464	0	GAIN	ARPC1B	Infratentorial	Adult
chr7	86775000	136000000	49225001	13	5	0	0.38461538461538464	0	GAIN	PDAP1	Infratentorial	Adult
chr7	86775000	136000000	49225001	13	5	0	0.38461538461538464	0	GAIN	BUD31	Infratentorial	Adult
chr7	86775000	136000000	49225001	13	5	0	0.38461538461538464	0	GAIN	PTCD1	Infratentorial	Adult
chr7	86775000	136000000	49225001	13	5	0	0.38461538461538464	0	GAIN	ATP5J2-PTCD1	Infratentorial	Adult
chr7	86775000	136000000	49225001	13	5	0	0.38461538461538464	0	GAIN	CPSF4	Infratentorial	Adult
chr7	86775000	136000000	49225001	13	5	0	0.38461538461538464	0	GAIN	ATP5J2	Infratentorial	Adult
chr7	86775000	136000000	49225001	13	5	0	0.38461538461538464	0	GAIN	ZNF789	Infratentorial	Adult
chr7	86775000	136000000	49225001	13	5	0	0.38461538461538464	0	GAIN	ZNF394	Infratentorial	Adult
chr7	86775000	136000000	49225001	13	5	0	0.38461538461538464	0	GAIN	ZKSCAN5	Infratentorial	Adult
chr7	86775000	136000000	49225001	13	5	0	0.38461538461538464	0	GAIN	FAM200A	Infratentorial	Adult
chr7	86775000	136000000	49225001	13	5	0	0.38461538461538464	0	GAIN	ZNF655	Infratentorial	Adult
chr7	86775000	136000000	49225001	13	5	0	0.38461538461538464	0	GAIN	GS1-259H13.13	Infratentorial	Adult
chr7	86775000	136000000	49225001	13	5	0	0.38461538461538464	0	GAIN	TMEM225B	Infratentorial	Adult
chr7	86775000	136000000	49225001	13	5	0	0.38461538461538464	0	GAIN	ZSCAN25	Infratentorial	Adult
chr7	86775000	136000000	49225001	13	5	0	0.38461538461538464	0	GAIN	CYP3A5	Infratentorial	Adult
chr7	86775000	136000000	49225001	13	5	0	0.38461538461538464	0	GAIN	CYP3A7	Infratentorial	Adult
chr7	86775000	136000000	49225001	13	5	0	0.38461538461538464	0	GAIN	CYP3A7-CYP3A51P	Infratentorial	Adult
chr7	86775000	136000000	49225001	13	5	0	0.38461538461538464	0	GAIN	CYP3A4	Infratentorial	Adult
chr7	86775000	136000000	49225001	13	5	0	0.38461538461538464	0	GAIN	CYP3A43	Infratentorial	Adult
chr7	86775000	136000000	49225001	13	5	0	0.38461538461538464	0	GAIN	OR2AE1	Infratentorial	Adult
chr7	86775000	136000000	49225001	13	5	0	0.38461538461538464	0	GAIN	TRIM4	Infratentorial	Adult
chr7	86775000	136000000	49225001	13	5	0	0.38461538461538464	0	GAIN	GJC3	Infratentorial	Adult
chr7	86775000	136000000	49225001	13	5	0	0.38461538461538464	0	GAIN	AZGP1	Infratentorial	Adult
chr7	86775000	136000000	49225001	13	5	0	0.38461538461538464	0	GAIN	ZKSCAN1	Infratentorial	Adult
chr7	86775000	136000000	49225001	13	5	0	0.38461538461538464	0	GAIN	ZSCAN21	Infratentorial	Adult
chr7	86775000	136000000	49225001	13	5	0	0.38461538461538464	0	GAIN	ZNF3	Infratentorial	Adult
chr7	86775000	136000000	49225001	13	5	0	0.38461538461538464	0	GAIN	COPS6	Infratentorial	Adult
chr7	86775000	136000000	49225001	13	5	0	0.38461538461538464	0	GAIN	MCM7	Infratentorial	Adult
chr7	86775000	136000000	49225001	13	5	0	0.38461538461538464	0	GAIN	AP4M1	Infratentorial	Adult
chr7	86775000	136000000	49225001	13	5	0	0.38461538461538464	0	GAIN	TAF6	Infratentorial	Adult
chr7	86775000	136000000	49225001	13	5	0	0.38461538461538464	0	GAIN	CNPY4	Infratentorial	Adult
chr7	86775000	136000000	49225001	13	5	0	0.38461538461538464	0	GAIN	MBLAC1	Infratentorial	Adult
chr7	86775000	136000000	49225001	13	5	0	0.38461538461538464	0	GAIN	LAMTOR4	Infratentorial	Adult
chr7	86775000	136000000	49225001	13	5	0	0.38461538461538464	0	GAIN	C7orf43	Infratentorial	Adult
chr7	86775000	136000000	49225001	13	5	0	0.38461538461538464	0	GAIN	GAL3ST4	Infratentorial	Adult
chr7	86775000	136000000	49225001	13	5	0	0.38461538461538464	0	GAIN	GPC2	Infratentorial	Adult
chr7	86775000	136000000	49225001	13	5	0	0.38461538461538464	0	GAIN	STAG3	Infratentorial	Adult
chr7	86775000	136000000	49225001	13	5	0	0.38461538461538464	0	GAIN	GATS	Infratentorial	Adult
chr7	86775000	136000000	49225001	13	5	0	0.38461538461538464	0	GAIN	PVRIG	Infratentorial	Adult
chr7	86775000	136000000	49225001	13	5	0	0.38461538461538464	0	GAIN	SPDYE3	Infratentorial	Adult
chr7	86775000	136000000	49225001	13	5	0	0.38461538461538464	0	GAIN	PILRB	Infratentorial	Adult
chr7	86775000	136000000	49225001	13	5	0	0.38461538461538464	0	GAIN	PILRA	Infratentorial	Adult
chr7	86775000	136000000	49225001	13	5	0	0.38461538461538464	0	GAIN	ZCWPW1	Infratentorial	Adult
chr7	86775000	136000000	49225001	13	5	0	0.38461538461538464	0	GAIN	MEPCE	Infratentorial	Adult
chr7	86775000	136000000	49225001	13	5	0	0.38461538461538464	0	GAIN	PPP1R35	Infratentorial	Adult
chr7	86775000	136000000	49225001	13	5	0	0.38461538461538464	0	GAIN	C7orf61	Infratentorial	Adult
chr7	86775000	136000000	49225001	13	5	0	0.38461538461538464	0	GAIN	TSC22D4	Infratentorial	Adult
chr7	86775000	136000000	49225001	13	5	0	0.38461538461538464	0	GAIN	NYAP1	Infratentorial	Adult
chr7	86775000	136000000	49225001	13	5	0	0.38461538461538464	0	GAIN	AGFG2	Infratentorial	Adult
chr7	86775000	136000000	49225001	13	5	0	0.38461538461538464	0	GAIN	SAP25	Infratentorial	Adult
chr7	86775000	136000000	49225001	13	5	0	0.38461538461538464	0	GAIN	LRCH4	Infratentorial	Adult
chr7	86775000	136000000	49225001	13	5	0	0.38461538461538464	0	GAIN	FBXO24	Infratentorial	Adult
chr7	86775000	136000000	49225001	13	5	0	0.38461538461538464	0	GAIN	PCOLCE	Infratentorial	Adult
chr7	86775000	136000000	49225001	13	5	0	0.38461538461538464	0	GAIN	MOSPD3	Infratentorial	Adult
chr7	86775000	136000000	49225001	13	5	0	0.38461538461538464	0	GAIN	TFR2	Infratentorial	Adult
chr7	86775000	136000000	49225001	13	5	0	0.38461538461538464	0	GAIN	ACTL6B	Infratentorial	Adult
chr7	86775000	136000000	49225001	13	5	0	0.38461538461538464	0	GAIN	GNB2	Infratentorial	Adult
chr7	86775000	136000000	49225001	13	5	0	0.38461538461538464	0	GAIN	GIGYF1	Infratentorial	Adult
chr7	86775000	136000000	49225001	13	5	0	0.38461538461538464	0	GAIN	POP7	Infratentorial	Adult
chr7	86775000	136000000	49225001	13	5	0	0.38461538461538464	0	GAIN	EPO	Infratentorial	Adult
chr7	86775000	136000000	49225001	13	5	0	0.38461538461538464	0	GAIN	ZAN	Infratentorial	Adult
chr7	86775000	136000000	49225001	13	5	0	0.38461538461538464	0	GAIN	EPHB4	Infratentorial	Adult
chr7	86775000	136000000	49225001	13	5	0	0.38461538461538464	0	GAIN	SLC12A9	Infratentorial	Adult
chr7	86775000	136000000	49225001	13	5	0	0.38461538461538464	0	GAIN	TRIP6	Infratentorial	Adult
chr7	86775000	136000000	49225001	13	5	0	0.38461538461538464	0	GAIN	SRRT	Infratentorial	Adult
chr7	86775000	136000000	49225001	13	5	0	0.38461538461538464	0	GAIN	UFSP1	Infratentorial	Adult
chr7	86775000	136000000	49225001	13	5	0	0.38461538461538464	0	GAIN	ACHE	Infratentorial	Adult
chr7	86775000	136000000	49225001	13	5	0	0.38461538461538464	0	GAIN	MUC3A	Infratentorial	Adult
chr7	86775000	136000000	49225001	13	5	0	0.38461538461538464	0	GAIN	MUC12	Infratentorial	Adult
chr7	86775000	136000000	49225001	13	5	0	0.38461538461538464	0	GAIN	MUC17	Infratentorial	Adult
chr7	86775000	136000000	49225001	13	5	0	0.38461538461538464	0	GAIN	TRIM56	Infratentorial	Adult
chr7	86775000	136000000	49225001	13	5	0	0.38461538461538464	0	GAIN	SERPINE1	Infratentorial	Adult
chr7	86775000	136000000	49225001	13	5	0	0.38461538461538464	0	GAIN	AP1S1	Infratentorial	Adult
chr7	86775000	136000000	49225001	13	5	0	0.38461538461538464	0	GAIN	VGF	Infratentorial	Adult
chr7	86775000	136000000	49225001	13	5	0	0.38461538461538464	0	GAIN	NAT16	Infratentorial	Adult
chr7	86775000	136000000	49225001	13	5	0	0.38461538461538464	0	GAIN	MOGAT3	Infratentorial	Adult
chr7	86775000	136000000	49225001	13	5	0	0.38461538461538464	0	GAIN	PLOD3	Infratentorial	Adult
chr7	86775000	136000000	49225001	13	5	0	0.38461538461538464	0	GAIN	ZNHIT1	Infratentorial	Adult
chr7	86775000	136000000	49225001	13	5	0	0.38461538461538464	0	GAIN	CLDN15	Infratentorial	Adult
chr7	86775000	136000000	49225001	13	5	0	0.38461538461538464	0	GAIN	FIS1	Infratentorial	Adult
chr7	86775000	136000000	49225001	13	5	0	0.38461538461538464	0	GAIN	IFT22	Infratentorial	Adult
chr7	86775000	136000000	49225001	13	5	0	0.38461538461538464	0	GAIN	COL26A1	Infratentorial	Adult
chr7	86775000	136000000	49225001	13	5	0	0.38461538461538464	0	GAIN	MYL10	Infratentorial	Adult
chr7	86775000	136000000	49225001	13	5	0	0.38461538461538464	0	GAIN	CUX1	Infratentorial	Adult
chr7	86775000	136000000	49225001	13	5	0	0.38461538461538464	0	GAIN	SH2B2	Infratentorial	Adult
chr7	86775000	136000000	49225001	13	5	0	0.38461538461538464	0	GAIN	SPDYE6	Infratentorial	Adult
chr7	86775000	136000000	49225001	13	5	0	0.38461538461538464	0	GAIN	PRKRIP1	Infratentorial	Adult
chr7	86775000	136000000	49225001	13	5	0	0.38461538461538464	0	GAIN	ORAI2	Infratentorial	Adult
chr7	86775000	136000000	49225001	13	5	0	0.38461538461538464	0	GAIN	ALKBH4	Infratentorial	Adult
chr7	86775000	136000000	49225001	13	5	0	0.38461538461538464	0	GAIN	LRWD1	Infratentorial	Adult
chr7	86775000	136000000	49225001	13	5	0	0.38461538461538464	0	GAIN	POLR2J	Infratentorial	Adult
chr7	86775000	136000000	49225001	13	5	0	0.38461538461538464	0	GAIN	RASA4B	Infratentorial	Adult
chr7	86775000	136000000	49225001	13	5	0	0.38461538461538464	0	GAIN	RP11-514P8.8	Infratentorial	Adult
chr7	86775000	136000000	49225001	13	5	0	0.38461538461538464	0	GAIN	RP11-514P8.12	Infratentorial	Adult
chr7	86775000	136000000	49225001	13	5	0	0.38461538461538464	0	GAIN	RP11-514P8.11	Infratentorial	Adult
chr7	86775000	136000000	49225001	13	5	0	0.38461538461538464	0	GAIN	RP11-514P8.7	Infratentorial	Adult
chr7	86775000	136000000	49225001	13	5	0	0.38461538461538464	0	GAIN	SPDYE2	Infratentorial	Adult
chr7	86775000	136000000	49225001	13	5	0	0.38461538461538464	0	GAIN	POLR2J3	Infratentorial	Adult
chr7	86775000	136000000	49225001	13	5	0	0.38461538461538464	0	GAIN	RASA4	Infratentorial	Adult
chr7	86775000	136000000	49225001	13	5	0	0.38461538461538464	0	GAIN	RP11-514P8.6	Infratentorial	Adult
chr7	86775000	136000000	49225001	13	5	0	0.38461538461538464	0	GAIN	UPK3BL	Infratentorial	Adult
chr7	86775000	136000000	49225001	13	5	0	0.38461538461538464	0	GAIN	RP11-577H5.5	Infratentorial	Adult
chr7	86775000	136000000	49225001	13	5	0	0.38461538461538464	0	GAIN	SPDYE2B	Infratentorial	Adult
chr7	86775000	136000000	49225001	13	5	0	0.38461538461538464	0	GAIN	POLR2J2	Infratentorial	Adult
chr7	86775000	136000000	49225001	13	5	0	0.38461538461538464	0	GAIN	FAM185A	Infratentorial	Adult
chr7	86775000	136000000	49225001	13	5	0	0.38461538461538464	0	GAIN	FBXL13	Infratentorial	Adult
chr7	86775000	136000000	49225001	13	5	0	0.38461538461538464	0	GAIN	LRRC17	Infratentorial	Adult
chr7	86775000	136000000	49225001	13	5	0	0.38461538461538464	0	GAIN	NFE4	Infratentorial	Adult
chr7	86775000	136000000	49225001	13	5	0	0.38461538461538464	0	GAIN	ARMC10	Infratentorial	Adult
chr7	86775000	136000000	49225001	13	5	0	0.38461538461538464	0	GAIN	NAPEPLD	Infratentorial	Adult
chr7	86775000	136000000	49225001	13	5	0	0.38461538461538464	0	GAIN	PMPCB	Infratentorial	Adult
chr7	86775000	136000000	49225001	13	5	0	0.38461538461538464	0	GAIN	DNAJC2	Infratentorial	Adult
chr7	86775000	136000000	49225001	13	5	0	0.38461538461538464	0	GAIN	PSMC2	Infratentorial	Adult
chr7	86775000	136000000	49225001	13	5	0	0.38461538461538464	0	GAIN	SLC26A5	Infratentorial	Adult
chr7	86775000	136000000	49225001	13	5	0	0.38461538461538464	0	GAIN	RELN	Infratentorial	Adult
chr7	86775000	136000000	49225001	13	5	0	0.38461538461538464	0	GAIN	ORC5	Infratentorial	Adult
chr7	86775000	136000000	49225001	13	5	0	0.38461538461538464	0	GAIN	LHFPL3	Infratentorial	Adult
chr7	86775000	136000000	49225001	13	5	0	0.38461538461538464	0	GAIN	KMT2E	Infratentorial	Adult
chr7	86775000	136000000	49225001	13	5	0	0.38461538461538464	0	GAIN	SRPK2	Infratentorial	Adult
chr7	86775000	136000000	49225001	13	5	0	0.38461538461538464	0	GAIN	PUS7	Infratentorial	Adult
chr7	86775000	136000000	49225001	13	5	0	0.38461538461538464	0	GAIN	RINT1	Infratentorial	Adult
chr7	86775000	136000000	49225001	13	5	0	0.38461538461538464	0	GAIN	EFCAB10	Infratentorial	Adult
chr7	86775000	136000000	49225001	13	5	0	0.38461538461538464	0	GAIN	ATXN7L1	Infratentorial	Adult
chr7	86775000	136000000	49225001	13	5	0	0.38461538461538464	0	GAIN	CDHR3	Infratentorial	Adult
chr7	86775000	136000000	49225001	13	5	0	0.38461538461538464	0	GAIN	SYPL1	Infratentorial	Adult
chr7	86775000	136000000	49225001	13	5	0	0.38461538461538464	0	GAIN	NAMPT	Infratentorial	Adult
chr7	86775000	136000000	49225001	13	5	0	0.38461538461538464	0	GAIN	CCDC71L	Infratentorial	Adult
chr7	86775000	136000000	49225001	13	5	0	0.38461538461538464	0	GAIN	PIK3CG	Infratentorial	Adult
chr7	86775000	136000000	49225001	13	5	0	0.38461538461538464	0	GAIN	PRKAR2B	Infratentorial	Adult
chr7	86775000	136000000	49225001	13	5	0	0.38461538461538464	0	GAIN	HBP1	Infratentorial	Adult
chr7	86775000	136000000	49225001	13	5	0	0.38461538461538464	0	GAIN	COG5	Infratentorial	Adult
chr7	86775000	136000000	49225001	13	5	0	0.38461538461538464	0	GAIN	GPR22	Infratentorial	Adult
chr7	86775000	136000000	49225001	13	5	0	0.38461538461538464	0	GAIN	DUS4L	Infratentorial	Adult
chr7	86775000	136000000	49225001	13	5	0	0.38461538461538464	0	GAIN	BCAP29	Infratentorial	Adult
chr7	86775000	136000000	49225001	13	5	0	0.38461538461538464	0	GAIN	SLC26A4	Infratentorial	Adult
chr7	86775000	136000000	49225001	13	5	0	0.38461538461538464	0	GAIN	CBLL1	Infratentorial	Adult
chr7	86775000	136000000	49225001	13	5	0	0.38461538461538464	0	GAIN	SLC26A3	Infratentorial	Adult
chr7	86775000	136000000	49225001	13	5	0	0.38461538461538464	0	GAIN	DLD	Infratentorial	Adult
chr7	86775000	136000000	49225001	13	5	0	0.38461538461538464	0	GAIN	LAMB1	Infratentorial	Adult
chr7	86775000	136000000	49225001	13	5	0	0.38461538461538464	0	GAIN	LAMB4	Infratentorial	Adult
chr7	86775000	136000000	49225001	13	5	0	0.38461538461538464	0	GAIN	NRCAM	Infratentorial	Adult
chr7	86775000	136000000	49225001	13	5	0	0.38461538461538464	0	GAIN	PNPLA8	Infratentorial	Adult
chr7	86775000	136000000	49225001	13	5	0	0.38461538461538464	0	GAIN	THAP5	Infratentorial	Adult
chr7	86775000	136000000	49225001	13	5	0	0.38461538461538464	0	GAIN	DNAJB9	Infratentorial	Adult
chr7	86775000	136000000	49225001	13	5	0	0.38461538461538464	0	GAIN	IMMP2L	Infratentorial	Adult
chr7	86775000	136000000	49225001	13	5	0	0.38461538461538464	0	GAIN	LRRN3	Infratentorial	Adult
chr7	86775000	136000000	49225001	13	5	0	0.38461538461538464	0	GAIN	DOCK4	Infratentorial	Adult
chr7	86775000	136000000	49225001	13	5	0	0.38461538461538464	0	GAIN	ZNF277	Infratentorial	Adult
chr7	86775000	136000000	49225001	13	5	0	0.38461538461538464	0	GAIN	IFRD1	Infratentorial	Adult
chr7	86775000	136000000	49225001	13	5	0	0.38461538461538464	0	GAIN	LSMEM1	Infratentorial	Adult
chr7	86775000	136000000	49225001	13	5	0	0.38461538461538464	0	GAIN	TMEM168	Infratentorial	Adult
chr7	86775000	136000000	49225001	13	5	0	0.38461538461538464	0	GAIN	C7orf60	Infratentorial	Adult
chr7	86775000	136000000	49225001	13	5	0	0.38461538461538464	0	GAIN	GPR85	Infratentorial	Adult
chr7	86775000	136000000	49225001	13	5	0	0.38461538461538464	0	GAIN	AC073346.2	Infratentorial	Adult
chr7	86775000	136000000	49225001	13	5	0	0.38461538461538464	0	GAIN	PPP1R3A	Infratentorial	Adult
chr7	86775000	136000000	49225001	13	5	0	0.38461538461538464	0	GAIN	FOXP2	Infratentorial	Adult
chr7	86775000	136000000	49225001	13	5	0	0.38461538461538464	0	GAIN	MDFIC	Infratentorial	Adult
chr7	86775000	136000000	49225001	13	5	0	0.38461538461538464	0	GAIN	TFEC	Infratentorial	Adult
chr7	86775000	136000000	49225001	13	5	0	0.38461538461538464	0	GAIN	TES	Infratentorial	Adult
chr7	86775000	136000000	49225001	13	5	0	0.38461538461538464	0	GAIN	CAV2	Infratentorial	Adult
chr7	86775000	136000000	49225001	13	5	0	0.38461538461538464	0	GAIN	CAV1	Infratentorial	Adult
chr7	86775000	136000000	49225001	13	5	0	0.38461538461538464	0	GAIN	MET	Infratentorial	Adult
chr7	86775000	136000000	49225001	13	5	0	0.38461538461538464	0	GAIN	CAPZA2	Infratentorial	Adult
chr7	86775000	136000000	49225001	13	5	0	0.38461538461538464	0	GAIN	ST7	Infratentorial	Adult
chr7	86775000	136000000	49225001	13	5	0	0.38461538461538464	0	GAIN	WNT2	Infratentorial	Adult
chr7	86775000	136000000	49225001	13	5	0	0.38461538461538464	0	GAIN	ASZ1	Infratentorial	Adult
chr7	86775000	136000000	49225001	13	5	0	0.38461538461538464	0	GAIN	CFTR	Infratentorial	Adult
chr7	86775000	136000000	49225001	13	5	0	0.38461538461538464	0	GAIN	CTTNBP2	Infratentorial	Adult
chr7	86775000	136000000	49225001	13	5	0	0.38461538461538464	0	GAIN	LSM8	Infratentorial	Adult
chr7	86775000	136000000	49225001	13	5	0	0.38461538461538464	0	GAIN	ANKRD7	Infratentorial	Adult
chr7	86775000	136000000	49225001	13	5	0	0.38461538461538464	0	GAIN	KCND2	Infratentorial	Adult
chr7	86775000	136000000	49225001	13	5	0	0.38461538461538464	0	GAIN	TSPAN12	Infratentorial	Adult
chr7	86775000	136000000	49225001	13	5	0	0.38461538461538464	0	GAIN	ING3	Infratentorial	Adult
chr7	86775000	136000000	49225001	13	5	0	0.38461538461538464	0	GAIN	CPED1	Infratentorial	Adult
chr7	86775000	136000000	49225001	13	5	0	0.38461538461538464	0	GAIN	WNT16	Infratentorial	Adult
chr7	86775000	136000000	49225001	13	5	0	0.38461538461538464	0	GAIN	FAM3C	Infratentorial	Adult
chr7	86775000	136000000	49225001	13	5	0	0.38461538461538464	0	GAIN	PTPRZ1	Infratentorial	Adult
chr7	86775000	136000000	49225001	13	5	0	0.38461538461538464	0	GAIN	AASS	Infratentorial	Adult
chr7	86775000	136000000	49225001	13	5	0	0.38461538461538464	0	GAIN	FEZF1	Infratentorial	Adult
chr7	86775000	136000000	49225001	13	5	0	0.38461538461538464	0	GAIN	CADPS2	Infratentorial	Adult
chr7	86775000	136000000	49225001	13	5	0	0.38461538461538464	0	GAIN	RNF133	Infratentorial	Adult
chr7	86775000	136000000	49225001	13	5	0	0.38461538461538464	0	GAIN	RNF148	Infratentorial	Adult
chr7	86775000	136000000	49225001	13	5	0	0.38461538461538464	0	GAIN	TAS2R16	Infratentorial	Adult
chr7	86775000	136000000	49225001	13	5	0	0.38461538461538464	0	GAIN	SLC13A1	Infratentorial	Adult
chr7	86775000	136000000	49225001	13	5	0	0.38461538461538464	0	GAIN	IQUB	Infratentorial	Adult
chr7	86775000	136000000	49225001	13	5	0	0.38461538461538464	0	GAIN	NDUFA5	Infratentorial	Adult
chr7	86775000	136000000	49225001	13	5	0	0.38461538461538464	0	GAIN	ASB15	Infratentorial	Adult
chr7	86775000	136000000	49225001	13	5	0	0.38461538461538464	0	GAIN	LMOD2	Infratentorial	Adult
chr7	86775000	136000000	49225001	13	5	0	0.38461538461538464	0	GAIN	WASL	Infratentorial	Adult
chr7	86775000	136000000	49225001	13	5	0	0.38461538461538464	0	GAIN	HYAL4	Infratentorial	Adult
chr7	86775000	136000000	49225001	13	5	0	0.38461538461538464	0	GAIN	SPAM1	Infratentorial	Adult
chr7	86775000	136000000	49225001	13	5	0	0.38461538461538464	0	GAIN	TMEM229A	Infratentorial	Adult
chr7	86775000	136000000	49225001	13	5	0	0.38461538461538464	0	GAIN	RP5-1106E3.2	Infratentorial	Adult
chr7	86775000	136000000	49225001	13	5	0	0.38461538461538464	0	GAIN	GPR37	Infratentorial	Adult
chr7	86775000	136000000	49225001	13	5	0	0.38461538461538464	0	GAIN	C7orf77	Infratentorial	Adult
chr7	86775000	136000000	49225001	13	5	0	0.38461538461538464	0	GAIN	POT1	Infratentorial	Adult
chr7	86775000	136000000	49225001	13	5	0	0.38461538461538464	0	GAIN	GRM8	Infratentorial	Adult
chr7	86775000	136000000	49225001	13	5	0	0.38461538461538464	0	GAIN	ZNF800	Infratentorial	Adult
chr7	86775000	136000000	49225001	13	5	0	0.38461538461538464	0	GAIN	GCC1	Infratentorial	Adult
chr7	86775000	136000000	49225001	13	5	0	0.38461538461538464	0	GAIN	ARF5	Infratentorial	Adult
chr7	86775000	136000000	49225001	13	5	0	0.38461538461538464	0	GAIN	FSCN3	Infratentorial	Adult
chr7	86775000	136000000	49225001	13	5	0	0.38461538461538464	0	GAIN	PAX4	Infratentorial	Adult
chr7	86775000	136000000	49225001	13	5	0	0.38461538461538464	0	GAIN	SND1	Infratentorial	Adult
chr7	86775000	136000000	49225001	13	5	0	0.38461538461538464	0	GAIN	LRRC4	Infratentorial	Adult
chr7	86775000	136000000	49225001	13	5	0	0.38461538461538464	0	GAIN	LEP	Infratentorial	Adult
chr7	86775000	136000000	49225001	13	5	0	0.38461538461538464	0	GAIN	RBM28	Infratentorial	Adult
chr7	86775000	136000000	49225001	13	5	0	0.38461538461538464	0	GAIN	PRRT4	Infratentorial	Adult
chr7	86775000	136000000	49225001	13	5	0	0.38461538461538464	0	GAIN	IMPDH1	Infratentorial	Adult
chr7	86775000	136000000	49225001	13	5	0	0.38461538461538464	0	GAIN	HILPDA	Infratentorial	Adult
chr7	86775000	136000000	49225001	13	5	0	0.38461538461538464	0	GAIN	METTL2B	Infratentorial	Adult
chr7	86775000	136000000	49225001	13	5	0	0.38461538461538464	0	GAIN	FAM71F2	Infratentorial	Adult
chr7	86775000	136000000	49225001	13	5	0	0.38461538461538464	0	GAIN	FAM71F1	Infratentorial	Adult
chr7	86775000	136000000	49225001	13	5	0	0.38461538461538464	0	GAIN	CALU	Infratentorial	Adult
chr7	86775000	136000000	49225001	13	5	0	0.38461538461538464	0	GAIN	OPN1SW	Infratentorial	Adult
chr7	86775000	136000000	49225001	13	5	0	0.38461538461538464	0	GAIN	CCDC136	Infratentorial	Adult
chr7	86775000	136000000	49225001	13	5	0	0.38461538461538464	0	GAIN	FLNC	Infratentorial	Adult
chr7	86775000	136000000	49225001	13	5	0	0.38461538461538464	0	GAIN	KCP	Infratentorial	Adult
chr7	86775000	136000000	49225001	13	5	0	0.38461538461538464	0	GAIN	ATP6V1F	Infratentorial	Adult
chr7	86775000	136000000	49225001	13	5	0	0.38461538461538464	0	GAIN	RP11-309L24.4	Infratentorial	Adult
chr7	86775000	136000000	49225001	13	5	0	0.38461538461538464	0	GAIN	IRF5	Infratentorial	Adult
chr7	86775000	136000000	49225001	13	5	0	0.38461538461538464	0	GAIN	TNPO3	Infratentorial	Adult
chr7	86775000	136000000	49225001	13	5	0	0.38461538461538464	0	GAIN	RP11-286H14.4	Infratentorial	Adult
chr7	86775000	136000000	49225001	13	5	0	0.38461538461538464	0	GAIN	TSPAN33	Infratentorial	Adult
chr7	86775000	136000000	49225001	13	5	0	0.38461538461538464	0	GAIN	SMO	Infratentorial	Adult
chr7	86775000	136000000	49225001	13	5	0	0.38461538461538464	0	GAIN	AHCYL2	Infratentorial	Adult
chr7	86775000	136000000	49225001	13	5	0	0.38461538461538464	0	GAIN	STRIP2	Infratentorial	Adult
chr7	86775000	136000000	49225001	13	5	0	0.38461538461538464	0	GAIN	SMKR1	Infratentorial	Adult
chr7	86775000	136000000	49225001	13	5	0	0.38461538461538464	0	GAIN	NRF1	Infratentorial	Adult
chr7	86775000	136000000	49225001	13	5	0	0.38461538461538464	0	GAIN	UBE2H	Infratentorial	Adult
chr7	86775000	136000000	49225001	13	5	0	0.38461538461538464	0	GAIN	ZC3HC1	Infratentorial	Adult
chr7	86775000	136000000	49225001	13	5	0	0.38461538461538464	0	GAIN	KLHDC10	Infratentorial	Adult
chr7	86775000	136000000	49225001	13	5	0	0.38461538461538464	0	GAIN	TMEM209	Infratentorial	Adult
chr7	86775000	136000000	49225001	13	5	0	0.38461538461538464	0	GAIN	SSMEM1	Infratentorial	Adult
chr7	86775000	136000000	49225001	13	5	0	0.38461538461538464	0	GAIN	CPA2	Infratentorial	Adult
chr7	86775000	136000000	49225001	13	5	0	0.38461538461538464	0	GAIN	CPA4	Infratentorial	Adult
chr7	86775000	136000000	49225001	13	5	0	0.38461538461538464	0	GAIN	CPA5	Infratentorial	Adult
chr7	86775000	136000000	49225001	13	5	0	0.38461538461538464	0	GAIN	CPA1	Infratentorial	Adult
chr7	86775000	136000000	49225001	13	5	0	0.38461538461538464	0	GAIN	CEP41	Infratentorial	Adult
chr7	86775000	136000000	49225001	13	5	0	0.38461538461538464	0	GAIN	MEST	Infratentorial	Adult
chr7	86775000	136000000	49225001	13	5	0	0.38461538461538464	0	GAIN	COPG2	Infratentorial	Adult
chr7	86775000	136000000	49225001	13	5	0	0.38461538461538464	0	GAIN	TSGA13	Infratentorial	Adult
chr7	86775000	136000000	49225001	13	5	0	0.38461538461538464	0	GAIN	KLF14	Infratentorial	Adult
chr7	86775000	136000000	49225001	13	5	0	0.38461538461538464	0	GAIN	MKLN1	Infratentorial	Adult
chr7	86775000	136000000	49225001	13	5	0	0.38461538461538464	0	GAIN	PODXL	Infratentorial	Adult
chr7	86775000	136000000	49225001	13	5	0	0.38461538461538464	0	GAIN	PLXNA4	Infratentorial	Adult
chr7	86775000	136000000	49225001	13	5	0	0.38461538461538464	0	GAIN	CHCHD3	Infratentorial	Adult
chr7	86775000	136000000	49225001	13	5	0	0.38461538461538464	0	GAIN	EXOC4	Infratentorial	Adult
chr7	86775000	136000000	49225001	13	5	0	0.38461538461538464	0	GAIN	LRGUK	Infratentorial	Adult
chr7	86775000	136000000	49225001	13	5	0	0.38461538461538464	0	GAIN	SLC35B4	Infratentorial	Adult
chr7	86775000	136000000	49225001	13	5	0	0.38461538461538464	0	GAIN	AKR1B1	Infratentorial	Adult
chr7	86775000	136000000	49225001	13	5	0	0.38461538461538464	0	GAIN	AKR1B10	Infratentorial	Adult
chr7	86775000	136000000	49225001	13	5	0	0.38461538461538464	0	GAIN	AKR1B15	Infratentorial	Adult
chr7	86775000	136000000	49225001	13	5	0	0.38461538461538464	0	GAIN	BPGM	Infratentorial	Adult
chr7	86775000	136000000	49225001	13	5	0	0.38461538461538464	0	GAIN	CALD1	Infratentorial	Adult
chr7	86775000	136000000	49225001	13	5	0	0.38461538461538464	0	GAIN	AGBL3	Infratentorial	Adult
chr7	86775000	136000000	49225001	13	5	0	0.38461538461538464	0	GAIN	C7orf49	Infratentorial	Adult
chr7	86775000	136000000	49225001	13	5	0	0.38461538461538464	0	GAIN	TMEM140	Infratentorial	Adult
chr7	86775000	136000000	49225001	13	5	0	0.38461538461538464	0	GAIN	WDR91	Infratentorial	Adult
chr7	86775000	136000000	49225001	13	5	0	0.38461538461538464	0	GAIN	STRA8	Infratentorial	Adult
chr7	86775000	136000000	49225001	13	5	0	0.38461538461538464	0	GAIN	CNOT4	Infratentorial	Adult
chr7	86775000	136000000	49225001	13	5	0	0.38461538461538464	0	GAIN	NUP205	Infratentorial	Adult
chr7	86775000	136000000	49225001	13	5	0	0.38461538461538464	0	GAIN	C7orf73	Infratentorial	Adult
chr7	86775000	136000000	49225001	13	5	0	0.38461538461538464	0	GAIN	SLC13A4	Infratentorial	Adult
chr7	86775000	136000000	49225001	13	5	0	0.38461538461538464	0	GAIN	FAM180A	Infratentorial	Adult
chr7	86775000	136000000	49225001	13	5	0	0.38461538461538464	0	GAIN	MTPN	Infratentorial	Adult
chr7	86775000	136000000	49225001	13	5	0	0.38461538461538464	0	GAIN	LUZP6	Infratentorial	Adult
chr7	136575000	138250000	1675001	13	5	0	0.38461538461538464	0	GAIN	CHRM2	Infratentorial	Adult
chr7	136575000	138250000	1675001	13	5	0	0.38461538461538464	0	GAIN	PTN	Infratentorial	Adult
chr7	136575000	138250000	1675001	13	5	0	0.38461538461538464	0	GAIN	DGKI	Infratentorial	Adult
chr7	136575000	138250000	1675001	13	5	0	0.38461538461538464	0	GAIN	CREB3L2	Infratentorial	Adult
chr7	136575000	138250000	1675001	13	5	0	0.38461538461538464	0	GAIN	AKR1D1	Infratentorial	Adult
chr7	136575000	138250000	1675001	13	5	0	0.38461538461538464	0	GAIN	TRIM24	Infratentorial	Adult
chr7	138400000	138500000	100001	13	6	0	0.46153846153846156	0	GAIN	ATP6V0A4	Infratentorial	Adult
chr7	138400000	138500000	100001	13	6	0	0.46153846153846156	0	GAIN	TMEM213	Infratentorial	Adult
chr7	138500001	138574999	74999	9	5	0	0.38461538461538464	0	GAIN	TMEM213	Infratentorial	Adult
chr7	138500001	138574999	74999	9	5	0	0.38461538461538464	0	GAIN	KIAA1549	Infratentorial	Adult
chr7	138575000	138650000	75001	13	9	0	0.6923076923076923	0	GAIN	KIAA1549	Infratentorial	Adult
chr7	138650001	138724999	74999	12	8	0	0.6153846153846154	0	GAIN	KIAA1549	Infratentorial	Adult
chr7	138650001	138724999	74999	12	8	0	0.6153846153846154	0	GAIN	ZC3HAV1L	Infratentorial	Adult
chr7	138725000	140375000	1650001	13	9	0	0.6923076923076923	0	GAIN	ZC3HAV1	Infratentorial	Adult
chr7	138725000	140375000	1650001	13	9	0	0.6923076923076923	0	GAIN	TTC26	Infratentorial	Adult
chr7	138725000	140375000	1650001	13	9	0	0.6923076923076923	0	GAIN	UBN2	Infratentorial	Adult
chr7	138725000	140375000	1650001	13	9	0	0.6923076923076923	0	GAIN	C7orf55	Infratentorial	Adult
chr7	138725000	140375000	1650001	13	9	0	0.6923076923076923	0	GAIN	LUC7L2	Infratentorial	Adult
chr7	138725000	140375000	1650001	13	9	0	0.6923076923076923	0	GAIN	C7orf55-LUC7L2	Infratentorial	Adult
chr7	138725000	140375000	1650001	13	9	0	0.6923076923076923	0	GAIN	KLRG2	Infratentorial	Adult
chr7	138725000	140375000	1650001	13	9	0	0.6923076923076923	0	GAIN	CLEC2L	Infratentorial	Adult
chr7	138725000	140375000	1650001	13	9	0	0.6923076923076923	0	GAIN	HIPK2	Infratentorial	Adult
chr7	138725000	140375000	1650001	13	9	0	0.6923076923076923	0	GAIN	TBXAS1	Infratentorial	Adult
chr7	138725000	140375000	1650001	13	9	0	0.6923076923076923	0	GAIN	PARP12	Infratentorial	Adult
chr7	138725000	140375000	1650001	13	9	0	0.6923076923076923	0	GAIN	KDM7A	Infratentorial	Adult
chr7	138725000	140375000	1650001	13	9	0	0.6923076923076923	0	GAIN	SLC37A3	Infratentorial	Adult
chr7	138725000	140375000	1650001	13	9	0	0.6923076923076923	0	GAIN	RAB19	Infratentorial	Adult
chr7	138725000	140375000	1650001	13	9	0	0.6923076923076923	0	GAIN	MKRN1	Infratentorial	Adult
chr7	138725000	140375000	1650001	13	9	0	0.6923076923076923	0	GAIN	DENND2A	Infratentorial	Adult
chr7	138725000	140375000	1650001	13	9	0	0.6923076923076923	0	GAIN	ADCK2	Infratentorial	Adult
chr7	140550000	159039332	18489333	13	5	0	0.38461538461538464	0	GAIN	BRAF	Infratentorial	Adult
chr7	140550000	159039332	18489333	13	5	0	0.38461538461538464	0	GAIN	MRPS33	Infratentorial	Adult
chr7	140550000	159039332	18489333	13	5	0	0.38461538461538464	0	GAIN	TMEM178B	Infratentorial	Adult
chr7	140550000	159039332	18489333	13	5	0	0.38461538461538464	0	GAIN	AGK	Infratentorial	Adult
chr7	140550000	159039332	18489333	13	5	0	0.38461538461538464	0	GAIN	KIAA1147	Infratentorial	Adult
chr7	140550000	159039332	18489333	13	5	0	0.38461538461538464	0	GAIN	WEE2	Infratentorial	Adult
chr7	140550000	159039332	18489333	13	5	0	0.38461538461538464	0	GAIN	SSBP1	Infratentorial	Adult
chr7	140550000	159039332	18489333	13	5	0	0.38461538461538464	0	GAIN	TAS2R3	Infratentorial	Adult
chr7	140550000	159039332	18489333	13	5	0	0.38461538461538464	0	GAIN	TAS2R4	Infratentorial	Adult
chr7	140550000	159039332	18489333	13	5	0	0.38461538461538464	0	GAIN	TAS2R5	Infratentorial	Adult
chr7	140550000	159039332	18489333	13	5	0	0.38461538461538464	0	GAIN	PRSS37	Infratentorial	Adult
chr7	140550000	159039332	18489333	13	5	0	0.38461538461538464	0	GAIN	MGAM	Infratentorial	Adult
chr7	140550000	159039332	18489333	13	5	0	0.38461538461538464	0	GAIN	OR9A4	Infratentorial	Adult
chr7	140550000	159039332	18489333	13	5	0	0.38461538461538464	0	GAIN	CLEC5A	Infratentorial	Adult
chr7	140550000	159039332	18489333	13	5	0	0.38461538461538464	0	GAIN	TAS2R38	Infratentorial	Adult
chr7	140550000	159039332	18489333	13	5	0	0.38461538461538464	0	GAIN	MGAM2	Infratentorial	Adult
chr7	140550000	159039332	18489333	13	5	0	0.38461538461538464	0	GAIN	PRSS58	Infratentorial	Adult
chr7	140550000	159039332	18489333	13	5	0	0.38461538461538464	0	GAIN	MTRNR2L6	Infratentorial	Adult
chr7	140550000	159039332	18489333	13	5	0	0.38461538461538464	0	GAIN	PRSS1	Infratentorial	Adult
chr7	140550000	159039332	18489333	13	5	0	0.38461538461538464	0	GAIN	EPHB6	Infratentorial	Adult
chr7	140550000	159039332	18489333	13	5	0	0.38461538461538464	0	GAIN	TRPV6	Infratentorial	Adult
chr7	140550000	159039332	18489333	13	5	0	0.38461538461538464	0	GAIN	TRPV5	Infratentorial	Adult
chr7	140550000	159039332	18489333	13	5	0	0.38461538461538464	0	GAIN	C7orf34	Infratentorial	Adult
chr7	140550000	159039332	18489333	13	5	0	0.38461538461538464	0	GAIN	KEL	Infratentorial	Adult
chr7	140550000	159039332	18489333	13	5	0	0.38461538461538464	0	GAIN	OR9A2	Infratentorial	Adult
chr7	140550000	159039332	18489333	13	5	0	0.38461538461538464	0	GAIN	OR6V1	Infratentorial	Adult
chr7	140550000	159039332	18489333	13	5	0	0.38461538461538464	0	GAIN	PIP	Infratentorial	Adult
chr7	140550000	159039332	18489333	13	5	0	0.38461538461538464	0	GAIN	TAS2R39	Infratentorial	Adult
chr7	140550000	159039332	18489333	13	5	0	0.38461538461538464	0	GAIN	TAS2R40	Infratentorial	Adult
chr7	140550000	159039332	18489333	13	5	0	0.38461538461538464	0	GAIN	GSTK1	Infratentorial	Adult
chr7	140550000	159039332	18489333	13	5	0	0.38461538461538464	0	GAIN	TMEM139	Infratentorial	Adult
chr7	140550000	159039332	18489333	13	5	0	0.38461538461538464	0	GAIN	CASP2	Infratentorial	Adult
chr7	140550000	159039332	18489333	13	5	0	0.38461538461538464	0	GAIN	CLCN1	Infratentorial	Adult
chr7	140550000	159039332	18489333	13	5	0	0.38461538461538464	0	GAIN	FAM131B	Infratentorial	Adult
chr7	140550000	159039332	18489333	13	5	0	0.38461538461538464	0	GAIN	ZYX	Infratentorial	Adult
chr7	140550000	159039332	18489333	13	5	0	0.38461538461538464	0	GAIN	EPHA1	Infratentorial	Adult
chr7	140550000	159039332	18489333	13	5	0	0.38461538461538464	0	GAIN	TAS2R60	Infratentorial	Adult
chr7	140550000	159039332	18489333	13	5	0	0.38461538461538464	0	GAIN	TAS2R41	Infratentorial	Adult
chr7	140550000	159039332	18489333	13	5	0	0.38461538461538464	0	GAIN	CTAGE15	Infratentorial	Adult
chr7	140550000	159039332	18489333	13	5	0	0.38461538461538464	0	GAIN	TCAF2	Infratentorial	Adult
chr7	140550000	159039332	18489333	13	5	0	0.38461538461538464	0	GAIN	RP11-298A10.1	Infratentorial	Adult
chr7	140550000	159039332	18489333	13	5	0	0.38461538461538464	0	GAIN	CTAGE6	Infratentorial	Adult
chr7	140550000	159039332	18489333	13	5	0	0.38461538461538464	0	GAIN	TCAF1	Infratentorial	Adult
chr7	140550000	159039332	18489333	13	5	0	0.38461538461538464	0	GAIN	OR2F2	Infratentorial	Adult
chr7	140550000	159039332	18489333	13	5	0	0.38461538461538464	0	GAIN	OR2F1	Infratentorial	Adult
chr7	140550000	159039332	18489333	13	5	0	0.38461538461538464	0	GAIN	OR6B1	Infratentorial	Adult
chr7	140550000	159039332	18489333	13	5	0	0.38461538461538464	0	GAIN	OR2A5	Infratentorial	Adult
chr7	140550000	159039332	18489333	13	5	0	0.38461538461538464	0	GAIN	OR2A25	Infratentorial	Adult
chr7	140550000	159039332	18489333	13	5	0	0.38461538461538464	0	GAIN	OR2A12	Infratentorial	Adult
chr7	140550000	159039332	18489333	13	5	0	0.38461538461538464	0	GAIN	OR2A2	Infratentorial	Adult
chr7	140550000	159039332	18489333	13	5	0	0.38461538461538464	0	GAIN	OR2A14	Infratentorial	Adult
chr7	140550000	159039332	18489333	13	5	0	0.38461538461538464	0	GAIN	CTAGE4	Infratentorial	Adult
chr7	140550000	159039332	18489333	13	5	0	0.38461538461538464	0	GAIN	ARHGEF35	Infratentorial	Adult
chr7	140550000	159039332	18489333	13	5	0	0.38461538461538464	0	GAIN	OR2A42	Infratentorial	Adult
chr7	140550000	159039332	18489333	13	5	0	0.38461538461538464	0	GAIN	OR2A7	Infratentorial	Adult
chr7	140550000	159039332	18489333	13	5	0	0.38461538461538464	0	GAIN	CTAGE8	Infratentorial	Adult
chr7	140550000	159039332	18489333	13	5	0	0.38461538461538464	0	GAIN	OR2A1	Infratentorial	Adult
chr7	140550000	159039332	18489333	13	5	0	0.38461538461538464	0	GAIN	ARHGEF5	Infratentorial	Adult
chr7	140550000	159039332	18489333	13	5	0	0.38461538461538464	0	GAIN	NOBOX	Infratentorial	Adult
chr7	140550000	159039332	18489333	13	5	0	0.38461538461538464	0	GAIN	TPK1	Infratentorial	Adult
chr7	140550000	159039332	18489333	13	5	0	0.38461538461538464	0	GAIN	CNTNAP2	Infratentorial	Adult
chr7	140550000	159039332	18489333	13	5	0	0.38461538461538464	0	GAIN	C7orf33	Infratentorial	Adult
chr7	140550000	159039332	18489333	13	5	0	0.38461538461538464	0	GAIN	CUL1	Infratentorial	Adult
chr7	140550000	159039332	18489333	13	5	0	0.38461538461538464	0	GAIN	EZH2	Infratentorial	Adult
chr7	140550000	159039332	18489333	13	5	0	0.38461538461538464	0	GAIN	PDIA4	Infratentorial	Adult
chr7	140550000	159039332	18489333	13	5	0	0.38461538461538464	0	GAIN	ZNF786	Infratentorial	Adult
chr7	140550000	159039332	18489333	13	5	0	0.38461538461538464	0	GAIN	ZNF425	Infratentorial	Adult
chr7	140550000	159039332	18489333	13	5	0	0.38461538461538464	0	GAIN	ZNF398	Infratentorial	Adult
chr7	140550000	159039332	18489333	13	5	0	0.38461538461538464	0	GAIN	ZNF282	Infratentorial	Adult
chr7	140550000	159039332	18489333	13	5	0	0.38461538461538464	0	GAIN	ZNF212	Infratentorial	Adult
chr7	140550000	159039332	18489333	13	5	0	0.38461538461538464	0	GAIN	ZNF783	Infratentorial	Adult
chr7	140550000	159039332	18489333	13	5	0	0.38461538461538464	0	GAIN	ZNF777	Infratentorial	Adult
chr7	140550000	159039332	18489333	13	5	0	0.38461538461538464	0	GAIN	ZNF746	Infratentorial	Adult
chr7	140550000	159039332	18489333	13	5	0	0.38461538461538464	0	GAIN	KRBA1	Infratentorial	Adult
chr7	140550000	159039332	18489333	13	5	0	0.38461538461538464	0	GAIN	ZNF467	Infratentorial	Adult
chr7	140550000	159039332	18489333	13	5	0	0.38461538461538464	0	GAIN	SSPO	Infratentorial	Adult
chr7	140550000	159039332	18489333	13	5	0	0.38461538461538464	0	GAIN	ZNF862	Infratentorial	Adult
chr7	140550000	159039332	18489333	13	5	0	0.38461538461538464	0	GAIN	ATP6V0E2	Infratentorial	Adult
chr7	140550000	159039332	18489333	13	5	0	0.38461538461538464	0	GAIN	ACTR3C	Infratentorial	Adult
chr7	140550000	159039332	18489333	13	5	0	0.38461538461538464	0	GAIN	LRRC61	Infratentorial	Adult
chr7	140550000	159039332	18489333	13	5	0	0.38461538461538464	0	GAIN	ZBED6CL	Infratentorial	Adult
chr7	140550000	159039332	18489333	13	5	0	0.38461538461538464	0	GAIN	RARRES2	Infratentorial	Adult
chr7	140550000	159039332	18489333	13	5	0	0.38461538461538464	0	GAIN	REPIN1	Infratentorial	Adult
chr7	140550000	159039332	18489333	13	5	0	0.38461538461538464	0	GAIN	RP11-511P7.7	Infratentorial	Adult
chr7	140550000	159039332	18489333	13	5	0	0.38461538461538464	0	GAIN	ZNF775	Infratentorial	Adult
chr7	140550000	159039332	18489333	13	5	0	0.38461538461538464	0	GAIN	RP11-511P7.5	Infratentorial	Adult
chr7	140550000	159039332	18489333	13	5	0	0.38461538461538464	0	GAIN	GIMAP8	Infratentorial	Adult
chr7	140550000	159039332	18489333	13	5	0	0.38461538461538464	0	GAIN	GIMAP7	Infratentorial	Adult
chr7	140550000	159039332	18489333	13	5	0	0.38461538461538464	0	GAIN	GIMAP4	Infratentorial	Adult
chr7	140550000	159039332	18489333	13	5	0	0.38461538461538464	0	GAIN	GIMAP6	Infratentorial	Adult
chr7	140550000	159039332	18489333	13	5	0	0.38461538461538464	0	GAIN	GIMAP2	Infratentorial	Adult
chr7	140550000	159039332	18489333	13	5	0	0.38461538461538464	0	GAIN	GIMAP1	Infratentorial	Adult
chr7	140550000	159039332	18489333	13	5	0	0.38461538461538464	0	GAIN	GIMAP1-GIMAP5	Infratentorial	Adult
chr7	140550000	159039332	18489333	13	5	0	0.38461538461538464	0	GAIN	GIMAP5	Infratentorial	Adult
chr7	140550000	159039332	18489333	13	5	0	0.38461538461538464	0	GAIN	TMEM176B	Infratentorial	Adult
chr7	140550000	159039332	18489333	13	5	0	0.38461538461538464	0	GAIN	TMEM176A	Infratentorial	Adult
chr7	140550000	159039332	18489333	13	5	0	0.38461538461538464	0	GAIN	AOC1	Infratentorial	Adult
chr7	140550000	159039332	18489333	13	5	0	0.38461538461538464	0	GAIN	KCNH2	Infratentorial	Adult
chr7	140550000	159039332	18489333	13	5	0	0.38461538461538464	0	GAIN	NOS3	Infratentorial	Adult
chr7	140550000	159039332	18489333	13	5	0	0.38461538461538464	0	GAIN	ATG9B	Infratentorial	Adult
chr7	140550000	159039332	18489333	13	5	0	0.38461538461538464	0	GAIN	ABCB8	Infratentorial	Adult
chr7	140550000	159039332	18489333	13	5	0	0.38461538461538464	0	GAIN	ASIC3	Infratentorial	Adult
chr7	140550000	159039332	18489333	13	5	0	0.38461538461538464	0	GAIN	CDK5	Infratentorial	Adult
chr7	140550000	159039332	18489333	13	5	0	0.38461538461538464	0	GAIN	SLC4A2	Infratentorial	Adult
chr7	140550000	159039332	18489333	13	5	0	0.38461538461538464	0	GAIN	FASTK	Infratentorial	Adult
chr7	140550000	159039332	18489333	13	5	0	0.38461538461538464	0	GAIN	TMUB1	Infratentorial	Adult
chr7	140550000	159039332	18489333	13	5	0	0.38461538461538464	0	GAIN	AGAP3	Infratentorial	Adult
chr7	140550000	159039332	18489333	13	5	0	0.38461538461538464	0	GAIN	GBX1	Infratentorial	Adult
chr7	140550000	159039332	18489333	13	5	0	0.38461538461538464	0	GAIN	ASB10	Infratentorial	Adult
chr7	140550000	159039332	18489333	13	5	0	0.38461538461538464	0	GAIN	IQCA1L	Infratentorial	Adult
chr7	140550000	159039332	18489333	13	5	0	0.38461538461538464	0	GAIN	RP4-548D19.4	Infratentorial	Adult
chr7	140550000	159039332	18489333	13	5	0	0.38461538461538464	0	GAIN	RP4-548D19.5	Infratentorial	Adult
chr7	140550000	159039332	18489333	13	5	0	0.38461538461538464	0	GAIN	ABCF2	Infratentorial	Adult
chr7	140550000	159039332	18489333	13	5	0	0.38461538461538464	0	GAIN	CHPF2	Infratentorial	Adult
chr7	140550000	159039332	18489333	13	5	0	0.38461538461538464	0	GAIN	SMARCD3	Infratentorial	Adult
chr7	140550000	159039332	18489333	13	5	0	0.38461538461538464	0	GAIN	NUB1	Infratentorial	Adult
chr7	140550000	159039332	18489333	13	5	0	0.38461538461538464	0	GAIN	WDR86	Infratentorial	Adult
chr7	140550000	159039332	18489333	13	5	0	0.38461538461538464	0	GAIN	CRYGN	Infratentorial	Adult
chr7	140550000	159039332	18489333	13	5	0	0.38461538461538464	0	GAIN	RHEB	Infratentorial	Adult
chr7	140550000	159039332	18489333	13	5	0	0.38461538461538464	0	GAIN	PRKAG2	Infratentorial	Adult
chr7	140550000	159039332	18489333	13	5	0	0.38461538461538464	0	GAIN	GALNTL5	Infratentorial	Adult
chr7	140550000	159039332	18489333	13	5	0	0.38461538461538464	0	GAIN	GALNT11	Infratentorial	Adult
chr7	140550000	159039332	18489333	13	5	0	0.38461538461538464	0	GAIN	KMT2C	Infratentorial	Adult
chr7	140550000	159039332	18489333	13	5	0	0.38461538461538464	0	GAIN	XRCC2	Infratentorial	Adult
chr7	140550000	159039332	18489333	13	5	0	0.38461538461538464	0	GAIN	ACTR3B	Infratentorial	Adult
chr7	140550000	159039332	18489333	13	5	0	0.38461538461538464	0	GAIN	DPP6	Infratentorial	Adult
chr7	140550000	159039332	18489333	13	5	0	0.38461538461538464	0	GAIN	PAXIP1	Infratentorial	Adult
chr7	140550000	159039332	18489333	13	5	0	0.38461538461538464	0	GAIN	HTR5A	Infratentorial	Adult
chr7	140550000	159039332	18489333	13	5	0	0.38461538461538464	0	GAIN	INSIG1	Infratentorial	Adult
chr7	140550000	159039332	18489333	13	5	0	0.38461538461538464	0	GAIN	EN2	Infratentorial	Adult
chr7	140550000	159039332	18489333	13	5	0	0.38461538461538464	0	GAIN	CNPY1	Infratentorial	Adult
chr7	140550000	159039332	18489333	13	5	0	0.38461538461538464	0	GAIN	RBM33	Infratentorial	Adult
chr7	140550000	159039332	18489333	13	5	0	0.38461538461538464	0	GAIN	SHH	Infratentorial	Adult
chr7	140550000	159039332	18489333	13	5	0	0.38461538461538464	0	GAIN	RNF32	Infratentorial	Adult
chr7	140550000	159039332	18489333	13	5	0	0.38461538461538464	0	GAIN	LMBR1	Infratentorial	Adult
chr7	140550000	159039332	18489333	13	5	0	0.38461538461538464	0	GAIN	NOM1	Infratentorial	Adult
chr7	140550000	159039332	18489333	13	5	0	0.38461538461538464	0	GAIN	MNX1	Infratentorial	Adult
chr7	140550000	159039332	18489333	13	5	0	0.38461538461538464	0	GAIN	UBE3C	Infratentorial	Adult
chr7	140550000	159039332	18489333	13	5	0	0.38461538461538464	0	GAIN	DNAJB6	Infratentorial	Adult
chr7	140550000	159039332	18489333	13	5	0	0.38461538461538464	0	GAIN	PTPRN2	Infratentorial	Adult
chr7	140550000	159039332	18489333	13	5	0	0.38461538461538464	0	GAIN	NCAPG2	Infratentorial	Adult
chr7	140550000	159039332	18489333	13	5	0	0.38461538461538464	0	GAIN	ESYT2	Infratentorial	Adult
chr7	140550000	159039332	18489333	13	5	0	0.38461538461538464	0	GAIN	WDR60	Infratentorial	Adult
chr7	140550000	159039332	18489333	13	5	0	0.38461538461538464	0	GAIN	VIPR2	Infratentorial	Adult
chr6	26325000	170952534	144627535	13	5	1	0.38461538461538464	0.07692307692307693	GAIN	BTN3A2	Infratentorial	Adult
chr6	26325000	170952534	144627535	13	5	1	0.38461538461538464	0.07692307692307693	GAIN	BTN2A2	Infratentorial	Adult
chr6	26325000	170952534	144627535	13	5	1	0.38461538461538464	0.07692307692307693	GAIN	BTN3A1	Infratentorial	Adult
chr6	26325000	170952534	144627535	13	5	1	0.38461538461538464	0.07692307692307693	GAIN	BTN3A3	Infratentorial	Adult
chr6	26325000	170952534	144627535	13	5	1	0.38461538461538464	0.07692307692307693	GAIN	BTN2A1	Infratentorial	Adult
chr6	26325000	170952534	144627535	13	5	1	0.38461538461538464	0.07692307692307693	GAIN	BTN1A1	Infratentorial	Adult
chr6	26325000	170952534	144627535	13	5	1	0.38461538461538464	0.07692307692307693	GAIN	HMGN4	Infratentorial	Adult
chr6	26325000	170952534	144627535	13	5	1	0.38461538461538464	0.07692307692307693	GAIN	ABT1	Infratentorial	Adult
chr6	26325000	170952534	144627535	13	5	1	0.38461538461538464	0.07692307692307693	GAIN	ZNF322	Infratentorial	Adult
chr6	26325000	170952534	144627535	13	5	1	0.38461538461538464	0.07692307692307693	GAIN	HIST1H2BJ	Infratentorial	Adult
chr6	26325000	170952534	144627535	13	5	1	0.38461538461538464	0.07692307692307693	GAIN	HIST1H2AG	Infratentorial	Adult
chr6	26325000	170952534	144627535	13	5	1	0.38461538461538464	0.07692307692307693	GAIN	HIST1H4I	Infratentorial	Adult
chr6	26325000	170952534	144627535	13	5	1	0.38461538461538464	0.07692307692307693	GAIN	HIST1H2BK	Infratentorial	Adult
chr6	26325000	170952534	144627535	13	5	1	0.38461538461538464	0.07692307692307693	GAIN	HIST1H2AH	Infratentorial	Adult
chr6	26325000	170952534	144627535	13	5	1	0.38461538461538464	0.07692307692307693	GAIN	PRSS16	Infratentorial	Adult
chr6	26325000	170952534	144627535	13	5	1	0.38461538461538464	0.07692307692307693	GAIN	POM121L2	Infratentorial	Adult
chr6	26325000	170952534	144627535	13	5	1	0.38461538461538464	0.07692307692307693	GAIN	ZNF391	Infratentorial	Adult
chr6	26325000	170952534	144627535	13	5	1	0.38461538461538464	0.07692307692307693	GAIN	ZNF184	Infratentorial	Adult
chr6	26325000	170952534	144627535	13	5	1	0.38461538461538464	0.07692307692307693	GAIN	HIST1H2BL	Infratentorial	Adult
chr6	26325000	170952534	144627535	13	5	1	0.38461538461538464	0.07692307692307693	GAIN	HIST1H2AI	Infratentorial	Adult
chr6	26325000	170952534	144627535	13	5	1	0.38461538461538464	0.07692307692307693	GAIN	HIST1H3H	Infratentorial	Adult
chr6	26325000	170952534	144627535	13	5	1	0.38461538461538464	0.07692307692307693	GAIN	HIST1H2AJ	Infratentorial	Adult
chr6	26325000	170952534	144627535	13	5	1	0.38461538461538464	0.07692307692307693	GAIN	HIST1H2BM	Infratentorial	Adult
chr6	26325000	170952534	144627535	13	5	1	0.38461538461538464	0.07692307692307693	GAIN	HIST1H4J	Infratentorial	Adult
chr6	26325000	170952534	144627535	13	5	1	0.38461538461538464	0.07692307692307693	GAIN	HIST1H4K	Infratentorial	Adult
chr6	26325000	170952534	144627535	13	5	1	0.38461538461538464	0.07692307692307693	GAIN	HIST1H2BN	Infratentorial	Adult
chr6	26325000	170952534	144627535	13	5	1	0.38461538461538464	0.07692307692307693	GAIN	HIST1H2AK	Infratentorial	Adult
chr6	26325000	170952534	144627535	13	5	1	0.38461538461538464	0.07692307692307693	GAIN	HIST1H2AL	Infratentorial	Adult
chr6	26325000	170952534	144627535	13	5	1	0.38461538461538464	0.07692307692307693	GAIN	HIST1H1B	Infratentorial	Adult
chr6	26325000	170952534	144627535	13	5	1	0.38461538461538464	0.07692307692307693	GAIN	HIST1H3I	Infratentorial	Adult
chr6	26325000	170952534	144627535	13	5	1	0.38461538461538464	0.07692307692307693	GAIN	HIST1H4L	Infratentorial	Adult
chr6	26325000	170952534	144627535	13	5	1	0.38461538461538464	0.07692307692307693	GAIN	HIST1H3J	Infratentorial	Adult
chr6	26325000	170952534	144627535	13	5	1	0.38461538461538464	0.07692307692307693	GAIN	HIST1H2AM	Infratentorial	Adult
chr6	26325000	170952534	144627535	13	5	1	0.38461538461538464	0.07692307692307693	GAIN	HIST1H2BO	Infratentorial	Adult
chr6	26325000	170952534	144627535	13	5	1	0.38461538461538464	0.07692307692307693	GAIN	OR2B2	Infratentorial	Adult
chr6	26325000	170952534	144627535	13	5	1	0.38461538461538464	0.07692307692307693	GAIN	OR2B6	Infratentorial	Adult
chr6	26325000	170952534	144627535	13	5	1	0.38461538461538464	0.07692307692307693	GAIN	ZNF165	Infratentorial	Adult
chr6	26325000	170952534	144627535	13	5	1	0.38461538461538464	0.07692307692307693	GAIN	ZSCAN16	Infratentorial	Adult
chr6	26325000	170952534	144627535	13	5	1	0.38461538461538464	0.07692307692307693	GAIN	ZKSCAN8	Infratentorial	Adult
chr6	26325000	170952534	144627535	13	5	1	0.38461538461538464	0.07692307692307693	GAIN	ZSCAN9	Infratentorial	Adult
chr6	26325000	170952534	144627535	13	5	1	0.38461538461538464	0.07692307692307693	GAIN	ZKSCAN4	Infratentorial	Adult
chr6	26325000	170952534	144627535	13	5	1	0.38461538461538464	0.07692307692307693	GAIN	NKAPL	Infratentorial	Adult
chr6	26325000	170952534	144627535	13	5	1	0.38461538461538464	0.07692307692307693	GAIN	ZSCAN26	Infratentorial	Adult
chr6	26325000	170952534	144627535	13	5	1	0.38461538461538464	0.07692307692307693	GAIN	RP5-874C20.8	Infratentorial	Adult
chr6	26325000	170952534	144627535	13	5	1	0.38461538461538464	0.07692307692307693	GAIN	PGBD1	Infratentorial	Adult
chr6	26325000	170952534	144627535	13	5	1	0.38461538461538464	0.07692307692307693	GAIN	ZSCAN31	Infratentorial	Adult
chr6	26325000	170952534	144627535	13	5	1	0.38461538461538464	0.07692307692307693	GAIN	ZKSCAN3	Infratentorial	Adult
chr6	26325000	170952534	144627535	13	5	1	0.38461538461538464	0.07692307692307693	GAIN	ZSCAN12	Infratentorial	Adult
chr6	26325000	170952534	144627535	13	5	1	0.38461538461538464	0.07692307692307693	GAIN	ZSCAN23	Infratentorial	Adult
chr6	26325000	170952534	144627535	13	5	1	0.38461538461538464	0.07692307692307693	GAIN	GPX6	Infratentorial	Adult
chr6	26325000	170952534	144627535	13	5	1	0.38461538461538464	0.07692307692307693	GAIN	GPX5	Infratentorial	Adult
chr6	26325000	170952534	144627535	13	5	1	0.38461538461538464	0.07692307692307693	GAIN	ZBED9	Infratentorial	Adult
chr6	26325000	170952534	144627535	13	5	1	0.38461538461538464	0.07692307692307693	GAIN	TRIM27	Infratentorial	Adult
chr6	26325000	170952534	144627535	13	5	1	0.38461538461538464	0.07692307692307693	GAIN	ZNF311	Infratentorial	Adult
chr6	26325000	170952534	144627535	13	5	1	0.38461538461538464	0.07692307692307693	GAIN	OR2W1	Infratentorial	Adult
chr6	26325000	170952534	144627535	13	5	1	0.38461538461538464	0.07692307692307693	GAIN	OR2B3	Infratentorial	Adult
chr6	26325000	170952534	144627535	13	5	1	0.38461538461538464	0.07692307692307693	GAIN	OR2J1	Infratentorial	Adult
chr6	26325000	170952534	144627535	13	5	1	0.38461538461538464	0.07692307692307693	GAIN	OR2J3	Infratentorial	Adult
chr6	26325000	170952534	144627535	13	5	1	0.38461538461538464	0.07692307692307693	GAIN	OR2J2	Infratentorial	Adult
chr6	26325000	170952534	144627535	13	5	1	0.38461538461538464	0.07692307692307693	GAIN	OR14J1	Infratentorial	Adult
chr6	26325000	170952534	144627535	13	5	1	0.38461538461538464	0.07692307692307693	GAIN	OR5V1	Infratentorial	Adult
chr6	26325000	170952534	144627535	13	5	1	0.38461538461538464	0.07692307692307693	GAIN	OR12D3	Infratentorial	Adult
chr6	26325000	170952534	144627535	13	5	1	0.38461538461538464	0.07692307692307693	GAIN	OR12D2	Infratentorial	Adult
chr6	26325000	170952534	144627535	13	5	1	0.38461538461538464	0.07692307692307693	GAIN	OR11A1	Infratentorial	Adult
chr6	26325000	170952534	144627535	13	5	1	0.38461538461538464	0.07692307692307693	GAIN	OR10C1	Infratentorial	Adult
chr6	26325000	170952534	144627535	13	5	1	0.38461538461538464	0.07692307692307693	GAIN	OR2H1	Infratentorial	Adult
chr6	26325000	170952534	144627535	13	5	1	0.38461538461538464	0.07692307692307693	GAIN	MAS1L	Infratentorial	Adult
chr6	26325000	170952534	144627535	13	5	1	0.38461538461538464	0.07692307692307693	GAIN	OR2I1P	Infratentorial	Adult
chr6	26325000	170952534	144627535	13	5	1	0.38461538461538464	0.07692307692307693	GAIN	UBD	Infratentorial	Adult
chr6	26325000	170952534	144627535	13	5	1	0.38461538461538464	0.07692307692307693	GAIN	GABBR1	Infratentorial	Adult
chr6	26325000	170952534	144627535	13	5	1	0.38461538461538464	0.07692307692307693	GAIN	OR2H2	Infratentorial	Adult
chr6	26325000	170952534	144627535	13	5	1	0.38461538461538464	0.07692307692307693	GAIN	MOG	Infratentorial	Adult
chr6	26325000	170952534	144627535	13	5	1	0.38461538461538464	0.07692307692307693	GAIN	ZFP57	Infratentorial	Adult
chr6	26325000	170952534	144627535	13	5	1	0.38461538461538464	0.07692307692307693	GAIN	HLA-F	Infratentorial	Adult
chr6	26325000	170952534	144627535	13	5	1	0.38461538461538464	0.07692307692307693	GAIN	HLA-G	Infratentorial	Adult
chr6	26325000	170952534	144627535	13	5	1	0.38461538461538464	0.07692307692307693	GAIN	HLA-A	Infratentorial	Adult
chr6	26325000	170952534	144627535	13	5	1	0.38461538461538464	0.07692307692307693	GAIN	ZNRD1	Infratentorial	Adult
chr6	26325000	170952534	144627535	13	5	1	0.38461538461538464	0.07692307692307693	GAIN	PPP1R11	Infratentorial	Adult
chr6	26325000	170952534	144627535	13	5	1	0.38461538461538464	0.07692307692307693	GAIN	RNF39	Infratentorial	Adult
chr6	26325000	170952534	144627535	13	5	1	0.38461538461538464	0.07692307692307693	GAIN	TRIM31	Infratentorial	Adult
chr6	26325000	170952534	144627535	13	5	1	0.38461538461538464	0.07692307692307693	GAIN	TRIM40	Infratentorial	Adult
chr6	26325000	170952534	144627535	13	5	1	0.38461538461538464	0.07692307692307693	GAIN	TRIM10	Infratentorial	Adult
chr6	26325000	170952534	144627535	13	5	1	0.38461538461538464	0.07692307692307693	GAIN	TRIM15	Infratentorial	Adult
chr6	26325000	170952534	144627535	13	5	1	0.38461538461538464	0.07692307692307693	GAIN	TRIM26	Infratentorial	Adult
chr6	26325000	170952534	144627535	13	5	1	0.38461538461538464	0.07692307692307693	GAIN	TRIM39	Infratentorial	Adult
chr6	26325000	170952534	144627535	13	5	1	0.38461538461538464	0.07692307692307693	GAIN	TRIM39-RPP21	Infratentorial	Adult
chr6	26325000	170952534	144627535	13	5	1	0.38461538461538464	0.07692307692307693	GAIN	RPP21	Infratentorial	Adult
chr6	26325000	170952534	144627535	13	5	1	0.38461538461538464	0.07692307692307693	GAIN	HLA-E	Infratentorial	Adult
chr6	26325000	170952534	144627535	13	5	1	0.38461538461538464	0.07692307692307693	GAIN	GNL1	Infratentorial	Adult
chr6	26325000	170952534	144627535	13	5	1	0.38461538461538464	0.07692307692307693	GAIN	PRR3	Infratentorial	Adult
chr6	26325000	170952534	144627535	13	5	1	0.38461538461538464	0.07692307692307693	GAIN	ABCF1	Infratentorial	Adult
chr6	26325000	170952534	144627535	13	5	1	0.38461538461538464	0.07692307692307693	GAIN	PPP1R10	Infratentorial	Adult
chr6	26325000	170952534	144627535	13	5	1	0.38461538461538464	0.07692307692307693	GAIN	MRPS18B	Infratentorial	Adult
chr6	26325000	170952534	144627535	13	5	1	0.38461538461538464	0.07692307692307693	GAIN	ATAT1	Infratentorial	Adult
chr6	26325000	170952534	144627535	13	5	1	0.38461538461538464	0.07692307692307693	GAIN	C6orf136	Infratentorial	Adult
chr6	26325000	170952534	144627535	13	5	1	0.38461538461538464	0.07692307692307693	GAIN	DHX16	Infratentorial	Adult
chr6	26325000	170952534	144627535	13	5	1	0.38461538461538464	0.07692307692307693	GAIN	PPP1R18	Infratentorial	Adult
chr6	26325000	170952534	144627535	13	5	1	0.38461538461538464	0.07692307692307693	GAIN	NRM	Infratentorial	Adult
chr6	26325000	170952534	144627535	13	5	1	0.38461538461538464	0.07692307692307693	GAIN	MDC1	Infratentorial	Adult
chr6	26325000	170952534	144627535	13	5	1	0.38461538461538464	0.07692307692307693	GAIN	TUBB	Infratentorial	Adult
chr6	26325000	170952534	144627535	13	5	1	0.38461538461538464	0.07692307692307693	GAIN	FLOT1	Infratentorial	Adult
chr6	26325000	170952534	144627535	13	5	1	0.38461538461538464	0.07692307692307693	GAIN	IER3	Infratentorial	Adult
chr6	26325000	170952534	144627535	13	5	1	0.38461538461538464	0.07692307692307693	GAIN	DDR1	Infratentorial	Adult
chr6	26325000	170952534	144627535	13	5	1	0.38461538461538464	0.07692307692307693	GAIN	GTF2H4	Infratentorial	Adult
chr6	26325000	170952534	144627535	13	5	1	0.38461538461538464	0.07692307692307693	GAIN	VARS2	Infratentorial	Adult
chr6	26325000	170952534	144627535	13	5	1	0.38461538461538464	0.07692307692307693	GAIN	SFTA2	Infratentorial	Adult
chr6	26325000	170952534	144627535	13	5	1	0.38461538461538464	0.07692307692307693	GAIN	DPCR1	Infratentorial	Adult
chr6	26325000	170952534	144627535	13	5	1	0.38461538461538464	0.07692307692307693	GAIN	MUC21	Infratentorial	Adult
chr6	26325000	170952534	144627535	13	5	1	0.38461538461538464	0.07692307692307693	GAIN	MUC22	Infratentorial	Adult
chr6	26325000	170952534	144627535	13	5	1	0.38461538461538464	0.07692307692307693	GAIN	C6orf15	Infratentorial	Adult
chr6	26325000	170952534	144627535	13	5	1	0.38461538461538464	0.07692307692307693	GAIN	PSORS1C1	Infratentorial	Adult
chr6	26325000	170952534	144627535	13	5	1	0.38461538461538464	0.07692307692307693	GAIN	CDSN	Infratentorial	Adult
chr6	26325000	170952534	144627535	13	5	1	0.38461538461538464	0.07692307692307693	GAIN	PSORS1C2	Infratentorial	Adult
chr6	26325000	170952534	144627535	13	5	1	0.38461538461538464	0.07692307692307693	GAIN	CCHCR1	Infratentorial	Adult
chr6	26325000	170952534	144627535	13	5	1	0.38461538461538464	0.07692307692307693	GAIN	TCF19	Infratentorial	Adult
chr6	26325000	170952534	144627535	13	5	1	0.38461538461538464	0.07692307692307693	GAIN	POU5F1	Infratentorial	Adult
chr6	26325000	170952534	144627535	13	5	1	0.38461538461538464	0.07692307692307693	GAIN	HLA-C	Infratentorial	Adult
chr6	26325000	170952534	144627535	13	5	1	0.38461538461538464	0.07692307692307693	GAIN	HLA-B	Infratentorial	Adult
chr6	26325000	170952534	144627535	13	5	1	0.38461538461538464	0.07692307692307693	GAIN	MICA	Infratentorial	Adult
chr6	26325000	170952534	144627535	13	5	1	0.38461538461538464	0.07692307692307693	GAIN	MICB	Infratentorial	Adult
chr6	26325000	170952534	144627535	13	5	1	0.38461538461538464	0.07692307692307693	GAIN	MCCD1	Infratentorial	Adult
chr6	26325000	170952534	144627535	13	5	1	0.38461538461538464	0.07692307692307693	GAIN	DDX39B	Infratentorial	Adult
chr6	26325000	170952534	144627535	13	5	1	0.38461538461538464	0.07692307692307693	GAIN	ATP6V1G2-DDX39B	Infratentorial	Adult
chr6	26325000	170952534	144627535	13	5	1	0.38461538461538464	0.07692307692307693	GAIN	ATP6V1G2	Infratentorial	Adult
chr6	26325000	170952534	144627535	13	5	1	0.38461538461538464	0.07692307692307693	GAIN	NFKBIL1	Infratentorial	Adult
chr6	26325000	170952534	144627535	13	5	1	0.38461538461538464	0.07692307692307693	GAIN	LTA	Infratentorial	Adult
chr6	26325000	170952534	144627535	13	5	1	0.38461538461538464	0.07692307692307693	GAIN	TNF	Infratentorial	Adult
chr6	26325000	170952534	144627535	13	5	1	0.38461538461538464	0.07692307692307693	GAIN	LTB	Infratentorial	Adult
chr6	26325000	170952534	144627535	13	5	1	0.38461538461538464	0.07692307692307693	GAIN	LST1	Infratentorial	Adult
chr6	26325000	170952534	144627535	13	5	1	0.38461538461538464	0.07692307692307693	GAIN	NCR3	Infratentorial	Adult
chr6	26325000	170952534	144627535	13	5	1	0.38461538461538464	0.07692307692307693	GAIN	AIF1	Infratentorial	Adult
chr6	26325000	170952534	144627535	13	5	1	0.38461538461538464	0.07692307692307693	GAIN	PRRC2A	Infratentorial	Adult
chr6	26325000	170952534	144627535	13	5	1	0.38461538461538464	0.07692307692307693	GAIN	BAG6	Infratentorial	Adult
chr6	26325000	170952534	144627535	13	5	1	0.38461538461538464	0.07692307692307693	GAIN	APOM	Infratentorial	Adult
chr6	26325000	170952534	144627535	13	5	1	0.38461538461538464	0.07692307692307693	GAIN	C6orf47	Infratentorial	Adult
chr6	26325000	170952534	144627535	13	5	1	0.38461538461538464	0.07692307692307693	GAIN	GPANK1	Infratentorial	Adult
chr6	26325000	170952534	144627535	13	5	1	0.38461538461538464	0.07692307692307693	GAIN	CSNK2B	Infratentorial	Adult
chr6	26325000	170952534	144627535	13	5	1	0.38461538461538464	0.07692307692307693	GAIN	XXbac-BPG32J3.22	Infratentorial	Adult
chr6	26325000	170952534	144627535	13	5	1	0.38461538461538464	0.07692307692307693	GAIN	LY6G5B	Infratentorial	Adult
chr6	26325000	170952534	144627535	13	5	1	0.38461538461538464	0.07692307692307693	GAIN	LY6G5C	Infratentorial	Adult
chr6	26325000	170952534	144627535	13	5	1	0.38461538461538464	0.07692307692307693	GAIN	ABHD16A	Infratentorial	Adult
chr6	26325000	170952534	144627535	13	5	1	0.38461538461538464	0.07692307692307693	GAIN	XXbac-BPG32J3.20	Infratentorial	Adult
chr6	26325000	170952534	144627535	13	5	1	0.38461538461538464	0.07692307692307693	GAIN	LY6G6F	Infratentorial	Adult
chr6	26325000	170952534	144627535	13	5	1	0.38461538461538464	0.07692307692307693	GAIN	XXbac-BPG32J3.19	Infratentorial	Adult
chr6	26325000	170952534	144627535	13	5	1	0.38461538461538464	0.07692307692307693	GAIN	LY6G6E	Infratentorial	Adult
chr6	26325000	170952534	144627535	13	5	1	0.38461538461538464	0.07692307692307693	GAIN	LY6G6D	Infratentorial	Adult
chr6	26325000	170952534	144627535	13	5	1	0.38461538461538464	0.07692307692307693	GAIN	MPIG6B	Infratentorial	Adult
chr6	26325000	170952534	144627535	13	5	1	0.38461538461538464	0.07692307692307693	GAIN	LY6G6C	Infratentorial	Adult
chr6	26325000	170952534	144627535	13	5	1	0.38461538461538464	0.07692307692307693	GAIN	DDAH2	Infratentorial	Adult
chr6	26325000	170952534	144627535	13	5	1	0.38461538461538464	0.07692307692307693	GAIN	CLIC1	Infratentorial	Adult
chr6	26325000	170952534	144627535	13	5	1	0.38461538461538464	0.07692307692307693	GAIN	MSH5	Infratentorial	Adult
chr6	26325000	170952534	144627535	13	5	1	0.38461538461538464	0.07692307692307693	GAIN	MSH5-SAPCD1	Infratentorial	Adult
chr6	26325000	170952534	144627535	13	5	1	0.38461538461538464	0.07692307692307693	GAIN	SAPCD1	Infratentorial	Adult
chr6	26325000	170952534	144627535	13	5	1	0.38461538461538464	0.07692307692307693	GAIN	VWA7	Infratentorial	Adult
chr6	26325000	170952534	144627535	13	5	1	0.38461538461538464	0.07692307692307693	GAIN	VARS	Infratentorial	Adult
chr6	26325000	170952534	144627535	13	5	1	0.38461538461538464	0.07692307692307693	GAIN	LSM2	Infratentorial	Adult
chr6	26325000	170952534	144627535	13	5	1	0.38461538461538464	0.07692307692307693	GAIN	HSPA1L	Infratentorial	Adult
chr6	26325000	170952534	144627535	13	5	1	0.38461538461538464	0.07692307692307693	GAIN	HSPA1A	Infratentorial	Adult
chr6	26325000	170952534	144627535	13	5	1	0.38461538461538464	0.07692307692307693	GAIN	HSPA1B	Infratentorial	Adult
chr6	26325000	170952534	144627535	13	5	1	0.38461538461538464	0.07692307692307693	GAIN	C6orf48	Infratentorial	Adult
chr6	26325000	170952534	144627535	13	5	1	0.38461538461538464	0.07692307692307693	GAIN	NEU1	Infratentorial	Adult
chr6	26325000	170952534	144627535	13	5	1	0.38461538461538464	0.07692307692307693	GAIN	SLC44A4	Infratentorial	Adult
chr6	26325000	170952534	144627535	13	5	1	0.38461538461538464	0.07692307692307693	GAIN	EHMT2	Infratentorial	Adult
chr6	26325000	170952534	144627535	13	5	1	0.38461538461538464	0.07692307692307693	GAIN	C2	Infratentorial	Adult
chr6	26325000	170952534	144627535	13	5	1	0.38461538461538464	0.07692307692307693	GAIN	ZBTB12	Infratentorial	Adult
chr6	26325000	170952534	144627535	13	5	1	0.38461538461538464	0.07692307692307693	GAIN	XXbac-BPG116M5.17	Infratentorial	Adult
chr6	26325000	170952534	144627535	13	5	1	0.38461538461538464	0.07692307692307693	GAIN	CFB	Infratentorial	Adult
chr6	26325000	170952534	144627535	13	5	1	0.38461538461538464	0.07692307692307693	GAIN	NELFE	Infratentorial	Adult
chr6	26325000	170952534	144627535	13	5	1	0.38461538461538464	0.07692307692307693	GAIN	SKIV2L	Infratentorial	Adult
chr6	26325000	170952534	144627535	13	5	1	0.38461538461538464	0.07692307692307693	GAIN	DXO	Infratentorial	Adult
chr6	26325000	170952534	144627535	13	5	1	0.38461538461538464	0.07692307692307693	GAIN	STK19	Infratentorial	Adult
chr6	26325000	170952534	144627535	13	5	1	0.38461538461538464	0.07692307692307693	GAIN	C4A	Infratentorial	Adult
chr6	26325000	170952534	144627535	13	5	1	0.38461538461538464	0.07692307692307693	GAIN	C4B	Infratentorial	Adult
chr6	26325000	170952534	144627535	13	5	1	0.38461538461538464	0.07692307692307693	GAIN	CYP21A2	Infratentorial	Adult
chr6	26325000	170952534	144627535	13	5	1	0.38461538461538464	0.07692307692307693	GAIN	TNXB	Infratentorial	Adult
chr6	26325000	170952534	144627535	13	5	1	0.38461538461538464	0.07692307692307693	GAIN	ATF6B	Infratentorial	Adult
chr6	26325000	170952534	144627535	13	5	1	0.38461538461538464	0.07692307692307693	GAIN	FKBPL	Infratentorial	Adult
chr6	26325000	170952534	144627535	13	5	1	0.38461538461538464	0.07692307692307693	GAIN	PRRT1	Infratentorial	Adult
chr6	26325000	170952534	144627535	13	5	1	0.38461538461538464	0.07692307692307693	GAIN	XXbac-BPG300A18.14	Infratentorial	Adult
chr6	26325000	170952534	144627535	13	5	1	0.38461538461538464	0.07692307692307693	GAIN	PPT2	Infratentorial	Adult
chr6	26325000	170952534	144627535	13	5	1	0.38461538461538464	0.07692307692307693	GAIN	PPT2-EGFL8	Infratentorial	Adult
chr6	26325000	170952534	144627535	13	5	1	0.38461538461538464	0.07692307692307693	GAIN	EGFL8	Infratentorial	Adult
chr6	26325000	170952534	144627535	13	5	1	0.38461538461538464	0.07692307692307693	GAIN	AGPAT1	Infratentorial	Adult
chr6	26325000	170952534	144627535	13	5	1	0.38461538461538464	0.07692307692307693	GAIN	RNF5	Infratentorial	Adult
chr6	26325000	170952534	144627535	13	5	1	0.38461538461538464	0.07692307692307693	GAIN	AGER	Infratentorial	Adult
chr6	26325000	170952534	144627535	13	5	1	0.38461538461538464	0.07692307692307693	GAIN	PBX2	Infratentorial	Adult
chr6	26325000	170952534	144627535	13	5	1	0.38461538461538464	0.07692307692307693	GAIN	GPSM3	Infratentorial	Adult
chr6	26325000	170952534	144627535	13	5	1	0.38461538461538464	0.07692307692307693	GAIN	NOTCH4	Infratentorial	Adult
chr6	26325000	170952534	144627535	13	5	1	0.38461538461538464	0.07692307692307693	GAIN	C6orf10	Infratentorial	Adult
chr6	26325000	170952534	144627535	13	5	1	0.38461538461538464	0.07692307692307693	GAIN	BTNL2	Infratentorial	Adult
chr6	26325000	170952534	144627535	13	5	1	0.38461538461538464	0.07692307692307693	GAIN	HLA-DRA	Infratentorial	Adult
chr6	26325000	170952534	144627535	13	5	1	0.38461538461538464	0.07692307692307693	GAIN	HLA-DRB5	Infratentorial	Adult
chr6	26325000	170952534	144627535	13	5	1	0.38461538461538464	0.07692307692307693	GAIN	HLA-DRB1	Infratentorial	Adult
chr6	26325000	170952534	144627535	13	5	1	0.38461538461538464	0.07692307692307693	GAIN	HLA-DQA1	Infratentorial	Adult
chr6	26325000	170952534	144627535	13	5	1	0.38461538461538464	0.07692307692307693	GAIN	HLA-DQB1	Infratentorial	Adult
chr6	26325000	170952534	144627535	13	5	1	0.38461538461538464	0.07692307692307693	GAIN	HLA-DQA2	Infratentorial	Adult
chr6	26325000	170952534	144627535	13	5	1	0.38461538461538464	0.07692307692307693	GAIN	HLA-DQB2	Infratentorial	Adult
chr6	26325000	170952534	144627535	13	5	1	0.38461538461538464	0.07692307692307693	GAIN	HLA-DOB	Infratentorial	Adult
chr6	26325000	170952534	144627535	13	5	1	0.38461538461538464	0.07692307692307693	GAIN	XXbac-BPG246D15.9	Infratentorial	Adult
chr6	26325000	170952534	144627535	13	5	1	0.38461538461538464	0.07692307692307693	GAIN	TAP2	Infratentorial	Adult
chr6	26325000	170952534	144627535	13	5	1	0.38461538461538464	0.07692307692307693	GAIN	PSMB8	Infratentorial	Adult
chr6	26325000	170952534	144627535	13	5	1	0.38461538461538464	0.07692307692307693	GAIN	PSMB9	Infratentorial	Adult
chr6	26325000	170952534	144627535	13	5	1	0.38461538461538464	0.07692307692307693	GAIN	TAP1	Infratentorial	Adult
chr6	26325000	170952534	144627535	13	5	1	0.38461538461538464	0.07692307692307693	GAIN	HLA-DMB	Infratentorial	Adult
chr6	26325000	170952534	144627535	13	5	1	0.38461538461538464	0.07692307692307693	GAIN	XXbac-BPG181M17.5	Infratentorial	Adult
chr6	26325000	170952534	144627535	13	5	1	0.38461538461538464	0.07692307692307693	GAIN	HLA-DMA	Infratentorial	Adult
chr6	26325000	170952534	144627535	13	5	1	0.38461538461538464	0.07692307692307693	GAIN	BRD2	Infratentorial	Adult
chr6	26325000	170952534	144627535	13	5	1	0.38461538461538464	0.07692307692307693	GAIN	HLA-DOA	Infratentorial	Adult
chr6	26325000	170952534	144627535	13	5	1	0.38461538461538464	0.07692307692307693	GAIN	HLA-DPA1	Infratentorial	Adult
chr6	26325000	170952534	144627535	13	5	1	0.38461538461538464	0.07692307692307693	GAIN	HLA-DPB1	Infratentorial	Adult
chr6	26325000	170952534	144627535	13	5	1	0.38461538461538464	0.07692307692307693	GAIN	COL11A2	Infratentorial	Adult
chr6	26325000	170952534	144627535	13	5	1	0.38461538461538464	0.07692307692307693	GAIN	RXRB	Infratentorial	Adult
chr6	26325000	170952534	144627535	13	5	1	0.38461538461538464	0.07692307692307693	GAIN	SLC39A7	Infratentorial	Adult
chr6	26325000	170952534	144627535	13	5	1	0.38461538461538464	0.07692307692307693	GAIN	HSD17B8	Infratentorial	Adult
chr6	26325000	170952534	144627535	13	5	1	0.38461538461538464	0.07692307692307693	GAIN	RING1	Infratentorial	Adult
chr6	26325000	170952534	144627535	13	5	1	0.38461538461538464	0.07692307692307693	GAIN	VPS52	Infratentorial	Adult
chr6	26325000	170952534	144627535	13	5	1	0.38461538461538464	0.07692307692307693	GAIN	RPS18	Infratentorial	Adult
chr6	26325000	170952534	144627535	13	5	1	0.38461538461538464	0.07692307692307693	GAIN	B3GALT4	Infratentorial	Adult
chr6	26325000	170952534	144627535	13	5	1	0.38461538461538464	0.07692307692307693	GAIN	WDR46	Infratentorial	Adult
chr6	26325000	170952534	144627535	13	5	1	0.38461538461538464	0.07692307692307693	GAIN	PFDN6	Infratentorial	Adult
chr6	26325000	170952534	144627535	13	5	1	0.38461538461538464	0.07692307692307693	GAIN	RGL2	Infratentorial	Adult
chr6	26325000	170952534	144627535	13	5	1	0.38461538461538464	0.07692307692307693	GAIN	TAPBP	Infratentorial	Adult
chr6	26325000	170952534	144627535	13	5	1	0.38461538461538464	0.07692307692307693	GAIN	ZBTB22	Infratentorial	Adult
chr6	26325000	170952534	144627535	13	5	1	0.38461538461538464	0.07692307692307693	GAIN	DAXX	Infratentorial	Adult
chr6	26325000	170952534	144627535	13	5	1	0.38461538461538464	0.07692307692307693	GAIN	XXbac-BPG185D15.12	Infratentorial	Adult
chr6	26325000	170952534	144627535	13	5	1	0.38461538461538464	0.07692307692307693	GAIN	KIFC1	Infratentorial	Adult
chr6	26325000	170952534	144627535	13	5	1	0.38461538461538464	0.07692307692307693	GAIN	PHF1	Infratentorial	Adult
chr6	26325000	170952534	144627535	13	5	1	0.38461538461538464	0.07692307692307693	GAIN	CUTA	Infratentorial	Adult
chr6	26325000	170952534	144627535	13	5	1	0.38461538461538464	0.07692307692307693	GAIN	SYNGAP1	Infratentorial	Adult
chr6	26325000	170952534	144627535	13	5	1	0.38461538461538464	0.07692307692307693	GAIN	ZBTB9	Infratentorial	Adult
chr6	26325000	170952534	144627535	13	5	1	0.38461538461538464	0.07692307692307693	GAIN	BAK1	Infratentorial	Adult
chr6	26325000	170952534	144627535	13	5	1	0.38461538461538464	0.07692307692307693	GAIN	ITPR3	Infratentorial	Adult
chr6	26325000	170952534	144627535	13	5	1	0.38461538461538464	0.07692307692307693	GAIN	UQCC2	Infratentorial	Adult
chr6	26325000	170952534	144627535	13	5	1	0.38461538461538464	0.07692307692307693	GAIN	IP6K3	Infratentorial	Adult
chr6	26325000	170952534	144627535	13	5	1	0.38461538461538464	0.07692307692307693	GAIN	LEMD2	Infratentorial	Adult
chr6	26325000	170952534	144627535	13	5	1	0.38461538461538464	0.07692307692307693	GAIN	MLN	Infratentorial	Adult
chr6	26325000	170952534	144627535	13	5	1	0.38461538461538464	0.07692307692307693	GAIN	GRM4	Infratentorial	Adult
chr6	26325000	170952534	144627535	13	5	1	0.38461538461538464	0.07692307692307693	GAIN	HMGA1	Infratentorial	Adult
chr6	26325000	170952534	144627535	13	5	1	0.38461538461538464	0.07692307692307693	GAIN	C6orf1	Infratentorial	Adult
chr6	26325000	170952534	144627535	13	5	1	0.38461538461538464	0.07692307692307693	GAIN	NUDT3	Infratentorial	Adult
chr6	26325000	170952534	144627535	13	5	1	0.38461538461538464	0.07692307692307693	GAIN	RPS10-NUDT3	Infratentorial	Adult
chr6	26325000	170952534	144627535	13	5	1	0.38461538461538464	0.07692307692307693	GAIN	RPS10	Infratentorial	Adult
chr6	26325000	170952534	144627535	13	5	1	0.38461538461538464	0.07692307692307693	GAIN	PACSIN1	Infratentorial	Adult
chr6	26325000	170952534	144627535	13	5	1	0.38461538461538464	0.07692307692307693	GAIN	SPDEF	Infratentorial	Adult
chr6	26325000	170952534	144627535	13	5	1	0.38461538461538464	0.07692307692307693	GAIN	C6orf106	Infratentorial	Adult
chr6	26325000	170952534	144627535	13	5	1	0.38461538461538464	0.07692307692307693	GAIN	SNRPC	Infratentorial	Adult
chr6	26325000	170952534	144627535	13	5	1	0.38461538461538464	0.07692307692307693	GAIN	UHRF1BP1	Infratentorial	Adult
chr6	26325000	170952534	144627535	13	5	1	0.38461538461538464	0.07692307692307693	GAIN	TAF11	Infratentorial	Adult
chr6	26325000	170952534	144627535	13	5	1	0.38461538461538464	0.07692307692307693	GAIN	ANKS1A	Infratentorial	Adult
chr6	26325000	170952534	144627535	13	5	1	0.38461538461538464	0.07692307692307693	GAIN	TCP11	Infratentorial	Adult
chr6	26325000	170952534	144627535	13	5	1	0.38461538461538464	0.07692307692307693	GAIN	RP3-329A5.4	Infratentorial	Adult
chr6	26325000	170952534	144627535	13	5	1	0.38461538461538464	0.07692307692307693	GAIN	ZNF76	Infratentorial	Adult
chr6	26325000	170952534	144627535	13	5	1	0.38461538461538464	0.07692307692307693	GAIN	DEF6	Infratentorial	Adult
chr6	26325000	170952534	144627535	13	5	1	0.38461538461538464	0.07692307692307693	GAIN	PPARD	Infratentorial	Adult
chr6	26325000	170952534	144627535	13	5	1	0.38461538461538464	0.07692307692307693	GAIN	FANCE	Infratentorial	Adult
chr6	26325000	170952534	144627535	13	5	1	0.38461538461538464	0.07692307692307693	GAIN	RPL10A	Infratentorial	Adult
chr6	26325000	170952534	144627535	13	5	1	0.38461538461538464	0.07692307692307693	GAIN	TEAD3	Infratentorial	Adult
chr6	26325000	170952534	144627535	13	5	1	0.38461538461538464	0.07692307692307693	GAIN	TULP1	Infratentorial	Adult
chr6	26325000	170952534	144627535	13	5	1	0.38461538461538464	0.07692307692307693	GAIN	FKBP5	Infratentorial	Adult
chr6	26325000	170952534	144627535	13	5	1	0.38461538461538464	0.07692307692307693	GAIN	ARMC12	Infratentorial	Adult
chr6	26325000	170952534	144627535	13	5	1	0.38461538461538464	0.07692307692307693	GAIN	CLPSL2	Infratentorial	Adult
chr6	26325000	170952534	144627535	13	5	1	0.38461538461538464	0.07692307692307693	GAIN	CLPSL1	Infratentorial	Adult
chr6	26325000	170952534	144627535	13	5	1	0.38461538461538464	0.07692307692307693	GAIN	CLPS	Infratentorial	Adult
chr6	26325000	170952534	144627535	13	5	1	0.38461538461538464	0.07692307692307693	GAIN	LHFPL5	Infratentorial	Adult
chr6	26325000	170952534	144627535	13	5	1	0.38461538461538464	0.07692307692307693	GAIN	SRPK1	Infratentorial	Adult
chr6	26325000	170952534	144627535	13	5	1	0.38461538461538464	0.07692307692307693	GAIN	SLC26A8	Infratentorial	Adult
chr6	26325000	170952534	144627535	13	5	1	0.38461538461538464	0.07692307692307693	GAIN	MAPK14	Infratentorial	Adult
chr6	26325000	170952534	144627535	13	5	1	0.38461538461538464	0.07692307692307693	GAIN	MAPK13	Infratentorial	Adult
chr6	26325000	170952534	144627535	13	5	1	0.38461538461538464	0.07692307692307693	GAIN	BRPF3	Infratentorial	Adult
chr6	26325000	170952534	144627535	13	5	1	0.38461538461538464	0.07692307692307693	GAIN	PNPLA1	Infratentorial	Adult
chr6	26325000	170952534	144627535	13	5	1	0.38461538461538464	0.07692307692307693	GAIN	C6orf222	Infratentorial	Adult
chr6	26325000	170952534	144627535	13	5	1	0.38461538461538464	0.07692307692307693	GAIN	ETV7	Infratentorial	Adult
chr6	26325000	170952534	144627535	13	5	1	0.38461538461538464	0.07692307692307693	GAIN	PXT1	Infratentorial	Adult
chr6	26325000	170952534	144627535	13	5	1	0.38461538461538464	0.07692307692307693	GAIN	KCTD20	Infratentorial	Adult
chr6	26325000	170952534	144627535	13	5	1	0.38461538461538464	0.07692307692307693	GAIN	STK38	Infratentorial	Adult
chr6	26325000	170952534	144627535	13	5	1	0.38461538461538464	0.07692307692307693	GAIN	SRSF3	Infratentorial	Adult
chr6	26325000	170952534	144627535	13	5	1	0.38461538461538464	0.07692307692307693	GAIN	CDKN1A	Infratentorial	Adult
chr6	26325000	170952534	144627535	13	5	1	0.38461538461538464	0.07692307692307693	GAIN	RAB44	Infratentorial	Adult
chr6	26325000	170952534	144627535	13	5	1	0.38461538461538464	0.07692307692307693	GAIN	CPNE5	Infratentorial	Adult
chr6	26325000	170952534	144627535	13	5	1	0.38461538461538464	0.07692307692307693	GAIN	PPIL1	Infratentorial	Adult
chr6	26325000	170952534	144627535	13	5	1	0.38461538461538464	0.07692307692307693	GAIN	C6orf89	Infratentorial	Adult
chr6	26325000	170952534	144627535	13	5	1	0.38461538461538464	0.07692307692307693	GAIN	PI16	Infratentorial	Adult
chr6	26325000	170952534	144627535	13	5	1	0.38461538461538464	0.07692307692307693	GAIN	MTCH1	Infratentorial	Adult
chr6	26325000	170952534	144627535	13	5	1	0.38461538461538464	0.07692307692307693	GAIN	FGD2	Infratentorial	Adult
chr6	26325000	170952534	144627535	13	5	1	0.38461538461538464	0.07692307692307693	GAIN	PIM1	Infratentorial	Adult
chr6	26325000	170952534	144627535	13	5	1	0.38461538461538464	0.07692307692307693	GAIN	TMEM217	Infratentorial	Adult
chr6	26325000	170952534	144627535	13	5	1	0.38461538461538464	0.07692307692307693	GAIN	TBC1D22B	Infratentorial	Adult
chr6	26325000	170952534	144627535	13	5	1	0.38461538461538464	0.07692307692307693	GAIN	RNF8	Infratentorial	Adult
chr6	26325000	170952534	144627535	13	5	1	0.38461538461538464	0.07692307692307693	GAIN	CMTR1	Infratentorial	Adult
chr6	26325000	170952534	144627535	13	5	1	0.38461538461538464	0.07692307692307693	GAIN	CCDC167	Infratentorial	Adult
chr6	26325000	170952534	144627535	13	5	1	0.38461538461538464	0.07692307692307693	GAIN	MDGA1	Infratentorial	Adult
chr6	26325000	170952534	144627535	13	5	1	0.38461538461538464	0.07692307692307693	GAIN	ZFAND3	Infratentorial	Adult
chr6	26325000	170952534	144627535	13	5	1	0.38461538461538464	0.07692307692307693	GAIN	BTBD9	Infratentorial	Adult
chr6	26325000	170952534	144627535	13	5	1	0.38461538461538464	0.07692307692307693	GAIN	GLO1	Infratentorial	Adult
chr6	26325000	170952534	144627535	13	5	1	0.38461538461538464	0.07692307692307693	GAIN	DNAH8	Infratentorial	Adult
chr6	26325000	170952534	144627535	13	5	1	0.38461538461538464	0.07692307692307693	GAIN	GLP1R	Infratentorial	Adult
chr6	26325000	170952534	144627535	13	5	1	0.38461538461538464	0.07692307692307693	GAIN	SAYSD1	Infratentorial	Adult
chr6	26325000	170952534	144627535	13	5	1	0.38461538461538464	0.07692307692307693	GAIN	KCNK5	Infratentorial	Adult
chr6	26325000	170952534	144627535	13	5	1	0.38461538461538464	0.07692307692307693	GAIN	KCNK17	Infratentorial	Adult
chr6	26325000	170952534	144627535	13	5	1	0.38461538461538464	0.07692307692307693	GAIN	KCNK16	Infratentorial	Adult
chr6	26325000	170952534	144627535	13	5	1	0.38461538461538464	0.07692307692307693	GAIN	KIF6	Infratentorial	Adult
chr6	26325000	170952534	144627535	13	5	1	0.38461538461538464	0.07692307692307693	GAIN	DAAM2	Infratentorial	Adult
chr6	26325000	170952534	144627535	13	5	1	0.38461538461538464	0.07692307692307693	GAIN	MOCS1	Infratentorial	Adult
chr6	26325000	170952534	144627535	13	5	1	0.38461538461538464	0.07692307692307693	GAIN	LRFN2	Infratentorial	Adult
chr6	26325000	170952534	144627535	13	5	1	0.38461538461538464	0.07692307692307693	GAIN	UNC5CL	Infratentorial	Adult
chr6	26325000	170952534	144627535	13	5	1	0.38461538461538464	0.07692307692307693	GAIN	OARD1	Infratentorial	Adult
chr6	26325000	170952534	144627535	13	5	1	0.38461538461538464	0.07692307692307693	GAIN	TSPO2	Infratentorial	Adult
chr6	26325000	170952534	144627535	13	5	1	0.38461538461538464	0.07692307692307693	GAIN	APOBEC2	Infratentorial	Adult
chr6	26325000	170952534	144627535	13	5	1	0.38461538461538464	0.07692307692307693	GAIN	NFYA	Infratentorial	Adult
chr6	26325000	170952534	144627535	13	5	1	0.38461538461538464	0.07692307692307693	GAIN	TREML1	Infratentorial	Adult
chr6	26325000	170952534	144627535	13	5	1	0.38461538461538464	0.07692307692307693	GAIN	TREM2	Infratentorial	Adult
chr6	26325000	170952534	144627535	13	5	1	0.38461538461538464	0.07692307692307693	GAIN	TREML2	Infratentorial	Adult
chr6	26325000	170952534	144627535	13	5	1	0.38461538461538464	0.07692307692307693	GAIN	TREML4	Infratentorial	Adult
chr6	26325000	170952534	144627535	13	5	1	0.38461538461538464	0.07692307692307693	GAIN	TREM1	Infratentorial	Adult
chr6	26325000	170952534	144627535	13	5	1	0.38461538461538464	0.07692307692307693	GAIN	NCR2	Infratentorial	Adult
chr6	26325000	170952534	144627535	13	5	1	0.38461538461538464	0.07692307692307693	GAIN	FOXP4	Infratentorial	Adult
chr6	26325000	170952534	144627535	13	5	1	0.38461538461538464	0.07692307692307693	GAIN	MDFI	Infratentorial	Adult
chr6	26325000	170952534	144627535	13	5	1	0.38461538461538464	0.07692307692307693	GAIN	TFEB	Infratentorial	Adult
chr6	26325000	170952534	144627535	13	5	1	0.38461538461538464	0.07692307692307693	GAIN	PGC	Infratentorial	Adult
chr6	26325000	170952534	144627535	13	5	1	0.38461538461538464	0.07692307692307693	GAIN	FRS3	Infratentorial	Adult
chr6	26325000	170952534	144627535	13	5	1	0.38461538461538464	0.07692307692307693	GAIN	RP11-298J23.10	Infratentorial	Adult
chr6	26325000	170952534	144627535	13	5	1	0.38461538461538464	0.07692307692307693	GAIN	PRICKLE4	Infratentorial	Adult
chr6	26325000	170952534	144627535	13	5	1	0.38461538461538464	0.07692307692307693	GAIN	TOMM6	Infratentorial	Adult
chr6	26325000	170952534	144627535	13	5	1	0.38461538461538464	0.07692307692307693	GAIN	USP49	Infratentorial	Adult
chr6	26325000	170952534	144627535	13	5	1	0.38461538461538464	0.07692307692307693	GAIN	MED20	Infratentorial	Adult
chr6	26325000	170952534	144627535	13	5	1	0.38461538461538464	0.07692307692307693	GAIN	BYSL	Infratentorial	Adult
chr6	26325000	170952534	144627535	13	5	1	0.38461538461538464	0.07692307692307693	GAIN	CCND3	Infratentorial	Adult
chr6	26325000	170952534	144627535	13	5	1	0.38461538461538464	0.07692307692307693	GAIN	TAF8	Infratentorial	Adult
chr6	26325000	170952534	144627535	13	5	1	0.38461538461538464	0.07692307692307693	GAIN	C6orf132	Infratentorial	Adult
chr6	26325000	170952534	144627535	13	5	1	0.38461538461538464	0.07692307692307693	GAIN	GUCA1A	Infratentorial	Adult
chr6	26325000	170952534	144627535	13	5	1	0.38461538461538464	0.07692307692307693	GAIN	RP1-139D8.6	Infratentorial	Adult
chr6	26325000	170952534	144627535	13	5	1	0.38461538461538464	0.07692307692307693	GAIN	GUCA1B	Infratentorial	Adult
chr6	26325000	170952534	144627535	13	5	1	0.38461538461538464	0.07692307692307693	GAIN	MRPS10	Infratentorial	Adult
chr6	26325000	170952534	144627535	13	5	1	0.38461538461538464	0.07692307692307693	GAIN	TRERF1	Infratentorial	Adult
chr6	26325000	170952534	144627535	13	5	1	0.38461538461538464	0.07692307692307693	GAIN	UBR2	Infratentorial	Adult
chr6	26325000	170952534	144627535	13	5	1	0.38461538461538464	0.07692307692307693	GAIN	PRPH2	Infratentorial	Adult
chr6	26325000	170952534	144627535	13	5	1	0.38461538461538464	0.07692307692307693	GAIN	TBCC	Infratentorial	Adult
chr6	26325000	170952534	144627535	13	5	1	0.38461538461538464	0.07692307692307693	GAIN	GLTSCR1L	Infratentorial	Adult
chr6	26325000	170952534	144627535	13	5	1	0.38461538461538464	0.07692307692307693	GAIN	RPL7L1	Infratentorial	Adult
chr6	26325000	170952534	144627535	13	5	1	0.38461538461538464	0.07692307692307693	GAIN	C6orf226	Infratentorial	Adult
chr6	26325000	170952534	144627535	13	5	1	0.38461538461538464	0.07692307692307693	GAIN	PTCRA	Infratentorial	Adult
chr6	26325000	170952534	144627535	13	5	1	0.38461538461538464	0.07692307692307693	GAIN	CNPY3	Infratentorial	Adult
chr6	26325000	170952534	144627535	13	5	1	0.38461538461538464	0.07692307692307693	GAIN	GNMT	Infratentorial	Adult
chr6	26325000	170952534	144627535	13	5	1	0.38461538461538464	0.07692307692307693	GAIN	PEX6	Infratentorial	Adult
chr6	26325000	170952534	144627535	13	5	1	0.38461538461538464	0.07692307692307693	GAIN	PPP2R5D	Infratentorial	Adult
chr6	26325000	170952534	144627535	13	5	1	0.38461538461538464	0.07692307692307693	GAIN	MEA1	Infratentorial	Adult
chr6	26325000	170952534	144627535	13	5	1	0.38461538461538464	0.07692307692307693	GAIN	KLHDC3	Infratentorial	Adult
chr6	26325000	170952534	144627535	13	5	1	0.38461538461538464	0.07692307692307693	GAIN	RRP36	Infratentorial	Adult
chr6	26325000	170952534	144627535	13	5	1	0.38461538461538464	0.07692307692307693	GAIN	CUL7	Infratentorial	Adult
chr6	26325000	170952534	144627535	13	5	1	0.38461538461538464	0.07692307692307693	GAIN	KLC4	Infratentorial	Adult
chr6	26325000	170952534	144627535	13	5	1	0.38461538461538464	0.07692307692307693	GAIN	MRPL2	Infratentorial	Adult
chr6	26325000	170952534	144627535	13	5	1	0.38461538461538464	0.07692307692307693	GAIN	PTK7	Infratentorial	Adult
chr6	26325000	170952534	144627535	13	5	1	0.38461538461538464	0.07692307692307693	GAIN	SRF	Infratentorial	Adult
chr6	26325000	170952534	144627535	13	5	1	0.38461538461538464	0.07692307692307693	GAIN	CUL9	Infratentorial	Adult
chr6	26325000	170952534	144627535	13	5	1	0.38461538461538464	0.07692307692307693	GAIN	DNPH1	Infratentorial	Adult
chr6	26325000	170952534	144627535	13	5	1	0.38461538461538464	0.07692307692307693	GAIN	TTBK1	Infratentorial	Adult
chr6	26325000	170952534	144627535	13	5	1	0.38461538461538464	0.07692307692307693	GAIN	SLC22A7	Infratentorial	Adult
chr6	26325000	170952534	144627535	13	5	1	0.38461538461538464	0.07692307692307693	GAIN	CRIP3	Infratentorial	Adult
chr6	26325000	170952534	144627535	13	5	1	0.38461538461538464	0.07692307692307693	GAIN	ZNF318	Infratentorial	Adult
chr6	26325000	170952534	144627535	13	5	1	0.38461538461538464	0.07692307692307693	GAIN	ABCC10	Infratentorial	Adult
chr6	26325000	170952534	144627535	13	5	1	0.38461538461538464	0.07692307692307693	GAIN	DLK2	Infratentorial	Adult
chr6	26325000	170952534	144627535	13	5	1	0.38461538461538464	0.07692307692307693	GAIN	TJAP1	Infratentorial	Adult
chr6	26325000	170952534	144627535	13	5	1	0.38461538461538464	0.07692307692307693	GAIN	LRRC73	Infratentorial	Adult
chr6	26325000	170952534	144627535	13	5	1	0.38461538461538464	0.07692307692307693	GAIN	POLR1C	Infratentorial	Adult
chr6	26325000	170952534	144627535	13	5	1	0.38461538461538464	0.07692307692307693	GAIN	YIPF3	Infratentorial	Adult
chr6	26325000	170952534	144627535	13	5	1	0.38461538461538464	0.07692307692307693	GAIN	XPO5	Infratentorial	Adult
chr6	26325000	170952534	144627535	13	5	1	0.38461538461538464	0.07692307692307693	GAIN	POLH	Infratentorial	Adult
chr6	26325000	170952534	144627535	13	5	1	0.38461538461538464	0.07692307692307693	GAIN	GTPBP2	Infratentorial	Adult
chr6	26325000	170952534	144627535	13	5	1	0.38461538461538464	0.07692307692307693	GAIN	MAD2L1BP	Infratentorial	Adult
chr6	26325000	170952534	144627535	13	5	1	0.38461538461538464	0.07692307692307693	GAIN	RSPH9	Infratentorial	Adult
chr6	26325000	170952534	144627535	13	5	1	0.38461538461538464	0.07692307692307693	GAIN	MRPS18A	Infratentorial	Adult
chr6	26325000	170952534	144627535	13	5	1	0.38461538461538464	0.07692307692307693	GAIN	VEGFA	Infratentorial	Adult
chr6	26325000	170952534	144627535	13	5	1	0.38461538461538464	0.07692307692307693	GAIN	C6orf223	Infratentorial	Adult
chr6	26325000	170952534	144627535	13	5	1	0.38461538461538464	0.07692307692307693	GAIN	MRPL14	Infratentorial	Adult
chr6	26325000	170952534	144627535	13	5	1	0.38461538461538464	0.07692307692307693	GAIN	TMEM63B	Infratentorial	Adult
chr6	26325000	170952534	144627535	13	5	1	0.38461538461538464	0.07692307692307693	GAIN	CAPN11	Infratentorial	Adult
chr6	26325000	170952534	144627535	13	5	1	0.38461538461538464	0.07692307692307693	GAIN	MYMX	Infratentorial	Adult
chr6	26325000	170952534	144627535	13	5	1	0.38461538461538464	0.07692307692307693	GAIN	SLC29A1	Infratentorial	Adult
chr6	26325000	170952534	144627535	13	5	1	0.38461538461538464	0.07692307692307693	GAIN	HSP90AB1	Infratentorial	Adult
chr6	26325000	170952534	144627535	13	5	1	0.38461538461538464	0.07692307692307693	GAIN	SLC35B2	Infratentorial	Adult
chr6	26325000	170952534	144627535	13	5	1	0.38461538461538464	0.07692307692307693	GAIN	NFKBIE	Infratentorial	Adult
chr6	26325000	170952534	144627535	13	5	1	0.38461538461538464	0.07692307692307693	GAIN	TMEM151B	Infratentorial	Adult
chr6	26325000	170952534	144627535	13	5	1	0.38461538461538464	0.07692307692307693	GAIN	RP11-444E17.6	Infratentorial	Adult
chr6	26325000	170952534	144627535	13	5	1	0.38461538461538464	0.07692307692307693	GAIN	TCTE1	Infratentorial	Adult
chr6	26325000	170952534	144627535	13	5	1	0.38461538461538464	0.07692307692307693	GAIN	AARS2	Infratentorial	Adult
chr6	26325000	170952534	144627535	13	5	1	0.38461538461538464	0.07692307692307693	GAIN	SPATS1	Infratentorial	Adult
chr6	26325000	170952534	144627535	13	5	1	0.38461538461538464	0.07692307692307693	GAIN	CDC5L	Infratentorial	Adult
chr6	26325000	170952534	144627535	13	5	1	0.38461538461538464	0.07692307692307693	GAIN	SUPT3H	Infratentorial	Adult
chr6	26325000	170952534	144627535	13	5	1	0.38461538461538464	0.07692307692307693	GAIN	RUNX2	Infratentorial	Adult
chr6	26325000	170952534	144627535	13	5	1	0.38461538461538464	0.07692307692307693	GAIN	CLIC5	Infratentorial	Adult
chr6	26325000	170952534	144627535	13	5	1	0.38461538461538464	0.07692307692307693	GAIN	ENPP4	Infratentorial	Adult
chr6	26325000	170952534	144627535	13	5	1	0.38461538461538464	0.07692307692307693	GAIN	ENPP5	Infratentorial	Adult
chr6	26325000	170952534	144627535	13	5	1	0.38461538461538464	0.07692307692307693	GAIN	RCAN2	Infratentorial	Adult
chr6	26325000	170952534	144627535	13	5	1	0.38461538461538464	0.07692307692307693	GAIN	CYP39A1	Infratentorial	Adult
chr6	26325000	170952534	144627535	13	5	1	0.38461538461538464	0.07692307692307693	GAIN	SLC25A27	Infratentorial	Adult
chr6	26325000	170952534	144627535	13	5	1	0.38461538461538464	0.07692307692307693	GAIN	TDRD6	Infratentorial	Adult
chr6	26325000	170952534	144627535	13	5	1	0.38461538461538464	0.07692307692307693	GAIN	PLA2G7	Infratentorial	Adult
chr6	26325000	170952534	144627535	13	5	1	0.38461538461538464	0.07692307692307693	GAIN	ANKRD66	Infratentorial	Adult
chr6	26325000	170952534	144627535	13	5	1	0.38461538461538464	0.07692307692307693	GAIN	MEP1A	Infratentorial	Adult
chr6	26325000	170952534	144627535	13	5	1	0.38461538461538464	0.07692307692307693	GAIN	ADGRF5	Infratentorial	Adult
chr6	26325000	170952534	144627535	13	5	1	0.38461538461538464	0.07692307692307693	GAIN	ADGRF1	Infratentorial	Adult
chr6	26325000	170952534	144627535	13	5	1	0.38461538461538464	0.07692307692307693	GAIN	TNFRSF21	Infratentorial	Adult
chr6	26325000	170952534	144627535	13	5	1	0.38461538461538464	0.07692307692307693	GAIN	CD2AP	Infratentorial	Adult
chr6	26325000	170952534	144627535	13	5	1	0.38461538461538464	0.07692307692307693	GAIN	ADGRF2	Infratentorial	Adult
chr6	26325000	170952534	144627535	13	5	1	0.38461538461538464	0.07692307692307693	GAIN	ADGRF4	Infratentorial	Adult
chr6	26325000	170952534	144627535	13	5	1	0.38461538461538464	0.07692307692307693	GAIN	OPN5	Infratentorial	Adult
chr6	26325000	170952534	144627535	13	5	1	0.38461538461538464	0.07692307692307693	GAIN	PTCHD4	Infratentorial	Adult
chr6	26325000	170952534	144627535	13	5	1	0.38461538461538464	0.07692307692307693	GAIN	MUT	Infratentorial	Adult
chr6	26325000	170952534	144627535	13	5	1	0.38461538461538464	0.07692307692307693	GAIN	CENPQ	Infratentorial	Adult
chr6	26325000	170952534	144627535	13	5	1	0.38461538461538464	0.07692307692307693	GAIN	GLYATL3	Infratentorial	Adult
chr6	26325000	170952534	144627535	13	5	1	0.38461538461538464	0.07692307692307693	GAIN	C6orf141	Infratentorial	Adult
chr6	26325000	170952534	144627535	13	5	1	0.38461538461538464	0.07692307692307693	GAIN	RHAG	Infratentorial	Adult
chr6	26325000	170952534	144627535	13	5	1	0.38461538461538464	0.07692307692307693	GAIN	CRISP2	Infratentorial	Adult
chr6	26325000	170952534	144627535	13	5	1	0.38461538461538464	0.07692307692307693	GAIN	CRISP3	Infratentorial	Adult
chr6	26325000	170952534	144627535	13	5	1	0.38461538461538464	0.07692307692307693	GAIN	PGK2	Infratentorial	Adult
chr6	26325000	170952534	144627535	13	5	1	0.38461538461538464	0.07692307692307693	GAIN	CRISP1	Infratentorial	Adult
chr6	26325000	170952534	144627535	13	5	1	0.38461538461538464	0.07692307692307693	GAIN	DEFB133	Infratentorial	Adult
chr6	26325000	170952534	144627535	13	5	1	0.38461538461538464	0.07692307692307693	GAIN	DEFB114	Infratentorial	Adult
chr6	26325000	170952534	144627535	13	5	1	0.38461538461538464	0.07692307692307693	GAIN	DEFB113	Infratentorial	Adult
chr6	26325000	170952534	144627535	13	5	1	0.38461538461538464	0.07692307692307693	GAIN	DEFB110	Infratentorial	Adult
chr6	26325000	170952534	144627535	13	5	1	0.38461538461538464	0.07692307692307693	GAIN	DEFB112	Infratentorial	Adult
chr6	26325000	170952534	144627535	13	5	1	0.38461538461538464	0.07692307692307693	GAIN	RP3-336H9.2	Infratentorial	Adult
chr6	26325000	170952534	144627535	13	5	1	0.38461538461538464	0.07692307692307693	GAIN	TFAP2B	Infratentorial	Adult
chr6	26325000	170952534	144627535	13	5	1	0.38461538461538464	0.07692307692307693	GAIN	PKHD1	Infratentorial	Adult
chr6	26325000	170952534	144627535	13	5	1	0.38461538461538464	0.07692307692307693	GAIN	IL17A	Infratentorial	Adult
chr6	26325000	170952534	144627535	13	5	1	0.38461538461538464	0.07692307692307693	GAIN	IL17F	Infratentorial	Adult
chr6	26325000	170952534	144627535	13	5	1	0.38461538461538464	0.07692307692307693	GAIN	MCM3	Infratentorial	Adult
chr6	26325000	170952534	144627535	13	5	1	0.38461538461538464	0.07692307692307693	GAIN	PAQR8	Infratentorial	Adult
chr6	26325000	170952534	144627535	13	5	1	0.38461538461538464	0.07692307692307693	GAIN	EFHC1	Infratentorial	Adult
chr6	26325000	170952534	144627535	13	5	1	0.38461538461538464	0.07692307692307693	GAIN	TRAM2	Infratentorial	Adult
chr6	26325000	170952534	144627535	13	5	1	0.38461538461538464	0.07692307692307693	GAIN	TMEM14A	Infratentorial	Adult
chr6	26325000	170952534	144627535	13	5	1	0.38461538461538464	0.07692307692307693	GAIN	GSTA2	Infratentorial	Adult
chr6	26325000	170952534	144627535	13	5	1	0.38461538461538464	0.07692307692307693	GAIN	GSTA1	Infratentorial	Adult
chr6	26325000	170952534	144627535	13	5	1	0.38461538461538464	0.07692307692307693	GAIN	GSTA5	Infratentorial	Adult
chr6	26325000	170952534	144627535	13	5	1	0.38461538461538464	0.07692307692307693	GAIN	GSTA3	Infratentorial	Adult
chr6	26325000	170952534	144627535	13	5	1	0.38461538461538464	0.07692307692307693	GAIN	GSTA4	Infratentorial	Adult
chr6	26325000	170952534	144627535	13	5	1	0.38461538461538464	0.07692307692307693	GAIN	ICK	Infratentorial	Adult
chr6	26325000	170952534	144627535	13	5	1	0.38461538461538464	0.07692307692307693	GAIN	FBXO9	Infratentorial	Adult
chr6	26325000	170952534	144627535	13	5	1	0.38461538461538464	0.07692307692307693	GAIN	GCM1	Infratentorial	Adult
chr6	26325000	170952534	144627535	13	5	1	0.38461538461538464	0.07692307692307693	GAIN	ELOVL5	Infratentorial	Adult
chr6	26325000	170952534	144627535	13	5	1	0.38461538461538464	0.07692307692307693	GAIN	GCLC	Infratentorial	Adult
chr6	26325000	170952534	144627535	13	5	1	0.38461538461538464	0.07692307692307693	GAIN	KLHL31	Infratentorial	Adult
chr6	26325000	170952534	144627535	13	5	1	0.38461538461538464	0.07692307692307693	GAIN	LRRC1	Infratentorial	Adult
chr6	26325000	170952534	144627535	13	5	1	0.38461538461538464	0.07692307692307693	GAIN	MLIP	Infratentorial	Adult
chr6	26325000	170952534	144627535	13	5	1	0.38461538461538464	0.07692307692307693	GAIN	TINAG	Infratentorial	Adult
chr6	26325000	170952534	144627535	13	5	1	0.38461538461538464	0.07692307692307693	GAIN	FAM83B	Infratentorial	Adult
chr6	26325000	170952534	144627535	13	5	1	0.38461538461538464	0.07692307692307693	GAIN	HCRTR2	Infratentorial	Adult
chr6	26325000	170952534	144627535	13	5	1	0.38461538461538464	0.07692307692307693	GAIN	GFRAL	Infratentorial	Adult
[truncated: 8,643 more rows]
